# Supplementary material for: 7-Phenyl­sulfonyl-7H-benzofurano[2,3-b]carbazole
Source: Acta Crystallogr Sect E Struct Rep Online. 2011 Oct 5;67(Pt 11):o2829. doi: 10.1107/S1600536811039705 (PMC3247568; doi:10.1107/S1600536811039705)
Supplement: Supplementary file 1 [file e-67-o2829-sup1.cif]

##############################################################################
#                                                                            #
# This CIF contains the data in a paper accepted for publication in          #
# Acta Crystallographica Section E. It conforms to the requirements of       #
# Notes for Authors for Acta Crystallographica Section E, and has been       #
# peer reviewed under the auspices of the IUCr Commission on Journals.       #
#                                                                            #
# Full details of the Crystallographic Information File format               #
# are given in the paper "The Crystallographic Information File (CIF):       #
# a New Standard Archive File for Crystallography" by S. R. Hall, F. H.      #
# Allen and I. D. Brown [Acta Cryst. (1991), A47, 655-685].                  #
#                                                                            #
# The current version of the core CIF dictionary is obtainable from          #
# ftp://ftp.iucr.org/pub/cif_core.dic.                                       #
#                                                                            #
# Software is freely available for graphical display of the structure(s)     #
# in this CIF. For information consult the CIF software page                 #
# http://www.iucr.org/resources/cif/software.                                #
#                                                                            #
# This file may be used for bona fide research purposes within the           #
# scientific community so long as proper attribution is given to the journal # 
# article from which it was obtained.                                        #
#                                                                            #
##############################################################################
data_global
_audit_creation_method     SHELXL97
_journal_date_recd_electronic     2011-09-09
_journal_date_accepted     2011-09-27
_journal_name_full     'Acta Crystallographica, Section E'
_journal_year     2011
_journal_volume     67
_journal_issue     11
_journal_page_first     o2829
_journal_page_last     o2829
_journal_paper_category     QO
_journal_coeditor_code     IM2318
_publ_contact_author_name     'G. Chakkaravarthi'
_publ_contact_author_address
;
Department of Physics
CPCL Polytechnic College
Chennai 600 068
India
;
_publ_contact_author_email     chakkaravarthi_2005@yahoo.com,
_publ_contact_author_fax     ?
_publ_contact_author_phone     '09940334668'
_publ_section_title
;
7-Phenylsulfonyl-7<i>H</i>-benzofurano[2,3-<i>b</i>]carbazole
;
loop_
    _publ_author_name
    _publ_author_address
    'R. Panchatcharam'
;
Centre for Research and Development
PRIST University
Vallam
Thanjavur 613 403
Tamil Nadu
India
;
    'V. Dhayalan'
;
Department of Organic Chemistry
University of Madras
Guindy Campus, Chennai 600 025
India
;
    'A. K. Mohanakrishnan'
;
Department of Organic Chemistry
University of Madras
Guindy Campus, Chennai 600 025
India
;
    'G. Chakkaravarthi'
;
Department of Physics
CPCL Polytechnic College
Chennai 600 068
India
;
    'V. Manivannan'
;
Centre for Research and Development
PRIST University
Vallam
Thanjavur 613 403
Tamil Nadu
India
;
_publ_section_synopsis     .
data_I
_audit_creation_method     SHELXL-97
_chemical_name_systematic
;
7-Phenylsulfonyl-7<i>H</i>-benzofurano[2,3-<i>b</i>]carbazole
;
_chemical_name_common     ?
_chemical_formula_moiety     'C24 H15 N O3 S'
_chemical_formula_sum     'C24 H15 N O3 S'
_chemical_formula_iupac     'C24 H15 N O3 S'
_chemical_formula_weight     397.43
_chemical_melting_point     ?
_symmetry_cell_setting     monoclinic
_symmetry_space_group_name_H-M     'P 21/c'
_symmetry_space_group_name_Hall     '-P 2ybc'
loop_
    _symmetry_equiv_pos_as_xyz
    'x, y, z'
    '-x, y+1/2, -z+1/2'
    '-x, -y, -z'
    'x, -y-1/2, z-1/2'
_cell_length_a     9.031(5)
_cell_length_b     10.752(6)
_cell_length_c     19.217(5)
_cell_angle_alpha     90.00
_cell_angle_beta     100.738(5)
_cell_angle_gamma     90.00
_cell_volume     1833.3(15)
_cell_formula_units_Z     4
_cell_measurement_reflns_used     4232
_cell_measurement_theta_min     2.2
_cell_measurement_theta_max     28.3
_cell_measurement_temperature     295(2)
_exptl_crystal_description     block
_exptl_crystal_colour     colourless
_exptl_crystal_size_max     0.26
_exptl_crystal_size_mid     0.22
_exptl_crystal_size_min     0.20
_exptl_crystal_density_diffrn     1.440
_exptl_crystal_density_meas     ?
_exptl_crystal_density_method     'not measured'
_exptl_crystal_F_000     824
_exptl_absorpt_coefficient_mu     0.204
_exptl_absorpt_correction_type     multi-scan
_exptl_absorpt_process_details     '(SADABS; Sheldrick, 1996)'
_exptl_absorpt_correction_T_min     0.9489
_exptl_absorpt_correction_T_max     0.9604
_exptl_special_details     ?
_diffrn_ambient_temperature     295(2)
_diffrn_radiation_type     MoK\a
_diffrn_radiation_wavelength     0.71073
_diffrn_radiation_source     'fine-focus sealed tube'
_diffrn_radiation_monochromator     graphite
_diffrn_measurement_device_type     'Bruker Kappa APEXII'
_diffrn_measurement_method     '\w and \f'
_diffrn_detector_area_resol_mean     ?
_diffrn_reflns_number     16640
_diffrn_reflns_av_R_equivalents     0.0271
_diffrn_reflns_av_sigmaI/netI     0.0317
_diffrn_reflns_theta_min     2.16
_diffrn_reflns_theta_max     28.29
_diffrn_reflns_theta_full     28.29
_diffrn_measured_fraction_theta_max     0.981
_diffrn_measured_fraction_theta_full     0.981
_diffrn_reflns_limit_h_min     -11
_diffrn_reflns_limit_h_max     12
_diffrn_reflns_limit_k_min     -12
_diffrn_reflns_limit_k_max     14
_diffrn_reflns_limit_l_min     -25
_diffrn_reflns_limit_l_max     24
_diffrn_standards_number     0
_diffrn_standards_interval_count     ?
_diffrn_standards_interval_time     0
_diffrn_standards_decay_%     ?
_refine_special_details     ?
_reflns_number_total     4462
_reflns_number_gt     2763
_reflns_threshold_expression     I>2sigma(I)
_refine_ls_structure_factor_coef     Fsqd
_refine_ls_matrix_type     full
_refine_ls_R_factor_all     0.0793
_refine_ls_R_factor_gt     0.0410
_refine_ls_wR_factor_gt     0.0961
_refine_ls_wR_factor_ref     0.1120
_refine_ls_goodness_of_fit_ref     1.035
_refine_ls_restrained_S_all     1.035
_refine_ls_number_reflns     4462
_refine_ls_number_parameters     262
_refine_ls_number_restraints     1
_refine_ls_hydrogen_treatment     constr
_refine_ls_weighting_scheme     calc
_refine_ls_weighting_details
         'calc w=1/[\s^2^(Fo^2^)+(0.0453P)^2^+0.3600P] where P=(Fo^2^+2Fc^2^)/3'
_atom_sites_solution_hydrogens     geom
_atom_sites_solution_primary     direct
_atom_sites_solution_secondary     difmap
_refine_ls_shift/su_max     0.000
_refine_ls_shift/su_mean     0.000
_refine_diff_density_max     0.226
_refine_diff_density_min     -0.299
_refine_ls_extinction_method     none
_refine_ls_extinction_coef     ?
loop_
    _atom_type_symbol
    _atom_type_description
    _atom_type_scat_dispersion_real
    _atom_type_scat_dispersion_imag
    _atom_type_scat_source
    'C' 'C' 0.0033 0.0016
                         'International Tables Vol C Tables 4.2.6.8 and 6.1.1.4'
    'H' 'H' 0.0000 0.0000
                         'International Tables Vol C Tables 4.2.6.8 and 6.1.1.4'
    'N' 'N' 0.0061 0.0033
                         'International Tables Vol C Tables 4.2.6.8 and 6.1.1.4'
    'O' 'O' 0.0106 0.0060
                         'International Tables Vol C Tables 4.2.6.8 and 6.1.1.4'
    'S' 'S' 0.1246 0.1234
                         'International Tables Vol C Tables 4.2.6.8 and 6.1.1.4'
_computing_data_collection     'APEX2 (Bruker, 2004)'
_computing_cell_refinement     'SAINT (Bruker, 2004)'
_computing_data_reduction     'SAINT (Bruker, 2004)'
_computing_structure_solution     'SHELXS97 (Sheldrick, 2008)'
_computing_structure_refinement     'SHELXL97 (Sheldrick, 2008)'
_computing_molecular_graphics     'PLATON (Spek, 2009)'
_computing_publication_material     'SHELXL97 (Sheldrick, 2008)'
loop_
    _atom_site_type_symbol
    _atom_site_label
    _atom_site_fract_x
    _atom_site_fract_y
    _atom_site_fract_z
    _atom_site_U_iso_or_equiv
    _atom_site_adp_type
    _atom_site_calc_flag
    _atom_site_refinement_flags
    _atom_site_occupancy
    _atom_site_symmetry_multiplicity
    _atom_site_disorder_assembly
    _atom_site_disorder_group
    C C1 0.2652(2) 0.06505(18) 0.27600(9) 0.0556(5) Uani d . 1 1 . .
    C C2 0.1266(2) 0.1058(2) 0.28782(11) 0.0751(6) Uani d . 1 1 . .
    H H2 0.1027 0.1900 0.2854 0.090 Uiso calc R 1 1 . .
    C C3 0.0258(3) 0.0206(4) 0.30312(14) 0.1056(10) Uani d . 1 1 . .
    H H3 -0.0677 0.0471 0.3109 0.127 Uiso calc R 1 1 . .
    C C4 0.0599(4) -0.1031(4) 0.30715(13) 0.1126(12) Uani d . 1 1 . .
    H H4 -0.0105 -0.1603 0.3173 0.135 Uiso calc R 1 1 . .
    C C5 0.1988(4) -0.1433(3) 0.29616(13) 0.0992(9) Uani d . 1 1 . .
    H H5 0.2224 -0.2276 0.2994 0.119 Uiso calc R 1 1 . .
    C C6 0.3021(3) -0.0594(2) 0.28043(11) 0.0713(6) Uani d . 1 1 . .
    H H6 0.3958 -0.0861 0.2729 0.086 Uiso calc R 1 1 . .
    C C7 0.56766(19) 0.14212(16) 0.38858(10) 0.0522(5) Uani d . 1 1 . .
    C C8 0.6548(2) 0.04173(18) 0.37621(13) 0.0661(6) Uani d . 1 1 . .
    H H8 0.6619 0.0176 0.3305 0.079 Uiso calc R 1 1 . .
    C C9 0.7310(2) -0.0212(2) 0.43485(15) 0.0789(7) Uani d . 1 1 . .
    H H9 0.7893 -0.0900 0.4283 0.095 Uiso calc R 1 1 . .
    C C10 0.7227(2) 0.0153(2) 0.50279(14) 0.0761(6) Uani d . 1 1 . .
    H H10 0.7770 -0.0279 0.5412 0.091 Uiso calc R 1 1 . .
    C C11 0.6352(2) 0.11476(18) 0.51438(12) 0.0641(5) Uani d . 1 1 . .
    H H11 0.6297 0.1391 0.5603 0.077 Uiso calc R 1 1 . .
    C C12 0.55535(19) 0.17832(16) 0.45685(10) 0.0498(4) Uani d . 1 1 . .
    C C13 0.45251(18) 0.28238(15) 0.45167(9) 0.0464(4) Uani d . 1 1 . .
    C C14 0.40052(19) 0.35208(15) 0.50305(10) 0.0487(4) Uani d . 1 1 . .
    H H14 0.4316 0.3350 0.5510 0.058 Uiso calc R 1 1 . .
    C C15 0.30071(18) 0.44786(15) 0.48026(9) 0.0450(4) Uani d . 1 1 . .
    C C16 0.2592(2) 0.47184(15) 0.40826(9) 0.0489(4) Uani d . 1 1 . .
    C C17 0.3092(2) 0.40679(16) 0.35562(10) 0.0534(5) Uani d . 1 1 . .
    H H17 0.2806 0.4264 0.3079 0.064 Uiso calc R 1 1 . .
    C C18 0.40576(19) 0.30960(15) 0.37963(9) 0.0473(4) Uani d . 1 1 . .
    C C19 0.21968(19) 0.53778(15) 0.51514(10) 0.0485(4) Uani d U 1 1 . .
    C C20 0.2091(2) 0.56435(19) 0.58450(10) 0.0620(5) Uani d . 1 1 . .
    H H20 0.2654 0.5200 0.6218 0.074 Uiso calc R 1 1 . .
    C C21 0.1136(2) 0.6577(2) 0.59692(12) 0.0690(6) Uani d . 1 1 . .
    H H21 0.1056 0.6764 0.6433 0.083 Uiso calc R 1 1 . .
    C C22 0.0298(2) 0.7241(2) 0.54246(12) 0.0693(6) Uani d . 1 1 . .
    H H22 -0.0343 0.7864 0.5527 0.083 Uiso calc R 1 1 . .
    C C23 0.0385(2) 0.70030(18) 0.47297(12) 0.0656(5) Uani d . 1 1 . .
    H H23 -0.0179 0.7450 0.4358 0.079 Uiso calc R 1 1 . .
    C C24 0.1350(2) 0.60726(16) 0.46146(10) 0.0530(4) Uani d U 1 1 . .
    N N1 0.47915(16) 0.22546(13) 0.33891(8) 0.0525(4) Uani d . 1 1 . .
    O O1 0.50962(17) 0.11440(14) 0.22963(8) 0.0782(4) Uani d . 1 1 . .
    O O2 0.31857(18) 0.27874(12) 0.22364(7) 0.0715(4) Uani d . 1 1 . .
    O O3 0.15849(15) 0.57003(11) 0.39524(7) 0.0602(4) Uani d . 1 1 . .
    S S1 0.39665(6) 0.17516(5) 0.25941(2) 0.05766(16) Uani d . 1 1 . .
loop_
    _atom_site_aniso_label
    _atom_site_aniso_U_11
    _atom_site_aniso_U_22
    _atom_site_aniso_U_33
    _atom_site_aniso_U_12
    _atom_site_aniso_U_13
    _atom_site_aniso_U_23
    C1 0.0605(11) 0.0645(12) 0.0413(10) -0.0043(10) 0.0086(9) 0.0010(9)
    C2 0.0644(13) 0.0969(17) 0.0653(14) -0.0057(12) 0.0157(11) -0.0002(12)
    C3 0.0810(18) 0.158(3) 0.0819(19) -0.047(2) 0.0259(15) -0.0159(19)
    C4 0.129(3) 0.150(3) 0.0561(15) -0.087(3) 0.0089(16) -0.0030(17)
    C5 0.139(3) 0.0823(17) 0.0648(16) -0.0455(19) -0.0103(17) 0.0090(13)
    C6 0.0848(15) 0.0645(13) 0.0602(13) -0.0085(12) 0.0019(11) -0.0012(10)
    C7 0.0395(9) 0.0463(9) 0.0719(13) -0.0024(8) 0.0132(9) -0.0024(9)
    C8 0.0517(11) 0.0588(12) 0.0893(16) 0.0051(10) 0.0176(11) -0.0117(11)
    C9 0.0531(12) 0.0608(13) 0.120(2) 0.0159(10) 0.0103(14) -0.0057(14)
    C10 0.0565(13) 0.0655(13) 0.0987(19) 0.0121(11) -0.0048(12) 0.0068(13)
    C11 0.0524(11) 0.0604(12) 0.0752(14) 0.0034(10) 0.0003(10) 0.0000(11)
    C12 0.0392(9) 0.0440(9) 0.0650(12) -0.0040(8) 0.0069(9) -0.0012(9)
    C13 0.0418(9) 0.0418(9) 0.0558(11) -0.0055(7) 0.0098(8) 0.0002(8)
    C14 0.0491(10) 0.0473(10) 0.0490(10) -0.0033(8) 0.0071(8) -0.0003(8)
    C15 0.0452(9) 0.0417(9) 0.0498(10) -0.0049(8) 0.0135(8) -0.0017(8)
    C16 0.0524(10) 0.0423(9) 0.0552(11) 0.0031(8) 0.0184(9) 0.0071(8)
    C17 0.0645(11) 0.0503(10) 0.0486(11) 0.0042(9) 0.0188(9) 0.0075(8)
    C18 0.0484(10) 0.0423(9) 0.0550(11) -0.0011(8) 0.0191(8) -0.0002(8)
    C19 0.0474(10) 0.0426(9) 0.0576(10) -0.0065(7) 0.0153(8) -0.0034(7)
    C20 0.0657(12) 0.0640(12) 0.0568(12) -0.0010(10) 0.0128(10) -0.0071(10)
    C21 0.0743(14) 0.0698(13) 0.0676(14) 0.0015(11) 0.0248(12) -0.0170(11)
    C22 0.0698(13) 0.0582(12) 0.0861(16) 0.0087(10) 0.0305(12) -0.0119(11)
    C23 0.0705(13) 0.0547(11) 0.0756(14) 0.0148(10) 0.0245(11) 0.0038(10)
    C24 0.0590(11) 0.0453(10) 0.0589(11) -0.0005(8) 0.0222(8) 0.0000(8)
    N1 0.0514(8) 0.0495(8) 0.0597(9) 0.0029(7) 0.0188(8) -0.0034(7)
    O1 0.0858(10) 0.0817(10) 0.0794(10) 0.0048(8) 0.0476(8) -0.0124(8)
    O2 0.1036(11) 0.0625(8) 0.0527(8) 0.0097(8) 0.0257(8) 0.0121(7)
    O3 0.0742(9) 0.0538(7) 0.0562(8) 0.0178(7) 0.0216(7) 0.0103(6)
    S1 0.0692(3) 0.0567(3) 0.0535(3) 0.0019(2) 0.0282(2) 0.0007(2)
_geom_special_details     ?
loop_
    _geom_bond_atom_site_label_1
    _geom_bond_atom_site_label_2
    _geom_bond_site_symmetry_2
    _geom_bond_distance
    _geom_bond_publ_flag
    C1 C6 . 1.378(3) ?
    C1 C2 . 1.385(3) ?
    C1 S1 . 1.747(2) ?
    C2 C3 . 1.362(4) ?
    C2 H2 . 0.9300 ?
    C3 C4 . 1.364(5) ?
    C3 H3 . 0.9300 ?
    C4 C5 . 1.380(4) ?
    C4 H4 . 0.9300 ?
    C5 C6 . 1.372(3) ?
    C5 H5 . 0.9300 ?
    C6 H6 . 0.9300 ?
    C7 C8 . 1.382(3) ?
    C7 C12 . 1.392(3) ?
    C7 N1 . 1.438(2) ?
    C8 C9 . 1.383(3) ?
    C8 H8 . 0.9300 ?
    C9 C10 . 1.379(3) ?
    C9 H9 . 0.9300 ?
    C10 C11 . 1.372(3) ?
    C10 H10 . 0.9300 ?
    C11 C12 . 1.383(3) ?
    C11 H11 . 0.9300 ?
    C12 C13 . 1.446(2) ?
    C13 C14 . 1.389(2) ?
    C13 C18 . 1.401(2) ?
    C14 C15 . 1.385(2) ?
    C14 H14 . 0.9300 ?
    C15 C16 . 1.389(2) ?
    C15 C19 . 1.450(2) ?
    C16 C17 . 1.373(2) ?
    C16 O3 . 1.385(2) ?
    C17 C18 . 1.384(2) ?
    C17 H17 . 0.9300 ?
    C18 N1 . 1.436(2) ?
    C19 C24 . 1.383(3) ?
    C19 C20 . 1.384(3) ?
    C20 C21 . 1.373(3) ?
    C20 H20 . 0.9300 ?
    C21 C22 . 1.372(3) ?
    C21 H21 . 0.9300 ?
    C22 C23 . 1.376(3) ?
    C22 H22 . 0.9300 ?
    C23 C24 . 1.371(3) ?
    C23 H23 . 0.9300 ?
    C24 O3 . 1.388(2) ?
    N1 S1 . 1.6606(16) ?
    O1 S1 . 1.4187(14) ?
    O2 S1 . 1.4246(15) ?
loop_
    _geom_angle_atom_site_label_1
    _geom_angle_atom_site_label_2
    _geom_angle_atom_site_label_3
    _geom_angle_site_symmetry_1
    _geom_angle_site_symmetry_3
    _geom_angle
    _geom_angle_publ_flag
    C6 C1 C2 . . 120.9(2) ?
    C6 C1 S1 . . 120.30(17) ?
    C2 C1 S1 . . 118.76(17) ?
    C3 C2 C1 . . 118.9(3) ?
    C3 C2 H2 . . 120.6 ?
    C1 C2 H2 . . 120.6 ?
    C2 C3 C4 . . 121.1(3) ?
    C2 C3 H3 . . 119.5 ?
    C4 C3 H3 . . 119.5 ?
    C3 C4 C5 . . 119.9(3) ?
    C3 C4 H4 . . 120.1 ?
    C5 C4 H4 . . 120.1 ?
    C6 C5 C4 . . 120.2(3) ?
    C6 C5 H5 . . 119.9 ?
    C4 C5 H5 . . 119.9 ?
    C5 C6 C1 . . 119.1(2) ?
    C5 C6 H6 . . 120.5 ?
    C1 C6 H6 . . 120.5 ?
    C8 C7 C12 . . 121.89(19) ?
    C8 C7 N1 . . 129.50(18) ?
    C12 C7 N1 . . 108.60(15) ?
    C7 C8 C9 . . 117.0(2) ?
    C7 C8 H8 . . 121.5 ?
    C9 C8 H8 . . 121.5 ?
    C10 C9 C8 . . 121.7(2) ?
    C10 C9 H9 . . 119.1 ?
    C8 C9 H9 . . 119.1 ?
    C11 C10 C9 . . 120.7(2) ?
    C11 C10 H10 . . 119.7 ?
    C9 C10 H10 . . 119.7 ?
    C10 C11 C12 . . 119.0(2) ?
    C10 C11 H11 . . 120.5 ?
    C12 C11 H11 . . 120.5 ?
    C11 C12 C7 . . 119.59(17) ?
    C11 C12 C13 . . 132.08(18) ?
    C7 C12 C13 . . 108.34(16) ?
    C14 C13 C18 . . 120.67(16) ?
    C14 C13 C12 . . 131.80(17) ?
    C18 C13 C12 . . 107.53(15) ?
    C15 C14 C13 . . 117.56(17) ?
    C15 C14 H14 . . 121.2 ?
    C13 C14 H14 . . 121.2 ?
    C14 C15 C16 . . 119.48(16) ?
    C14 C15 C19 . . 134.79(17) ?
    C16 C15 C19 . . 105.73(15) ?
    C17 C16 O3 . . 123.35(16) ?
    C17 C16 C15 . . 125.07(16) ?
    O3 C16 C15 . . 111.57(15) ?
    C16 C17 C18 . . 114.34(17) ?
    C16 C17 H17 . . 122.8 ?
    C18 C17 H17 . . 122.8 ?
    C17 C18 C13 . . 122.85(16) ?
    C17 C18 N1 . . 128.31(16) ?
    C13 C18 N1 . . 108.79(15) ?
    C24 C19 C20 . . 118.62(17) ?
    C24 C19 C15 . . 105.78(16) ?
    C20 C19 C15 . . 135.59(18) ?
    C21 C20 C19 . . 118.47(19) ?
    C21 C20 H20 . . 120.8 ?
    C19 C20 H20 . . 120.8 ?
    C22 C21 C20 . . 121.5(2) ?
    C22 C21 H21 . . 119.2 ?
    C20 C21 H21 . . 119.2 ?
    C21 C22 C23 . . 121.32(19) ?
    C21 C22 H22 . . 119.3 ?
    C23 C22 H22 . . 119.3 ?
    C24 C23 C22 . . 116.4(2) ?
    C24 C23 H23 . . 121.8 ?
    C22 C23 H23 . . 121.8 ?
    C23 C24 C19 . . 123.60(18) ?
    C23 C24 O3 . . 124.67(17) ?
    C19 C24 O3 . . 111.72(15) ?
    C18 N1 C7 . . 106.65(14) ?
    C18 N1 S1 . . 122.20(12) ?
    C7 N1 S1 . . 120.42(12) ?
    C16 O3 C24 . . 105.18(14) ?
    O1 S1 O2 . . 119.59(9) ?
    O1 S1 N1 . . 106.74(9) ?
    O2 S1 N1 . . 106.63(8) ?
    O1 S1 C1 . . 109.01(10) ?
    O2 S1 C1 . . 109.01(10) ?
    N1 S1 C1 . . 104.85(8) ?
loop_
    _geom_torsion_atom_site_label_1
    _geom_torsion_atom_site_label_2
    _geom_torsion_atom_site_label_3
    _geom_torsion_atom_site_label_4
    _geom_torsion_site_symmetry_1
    _geom_torsion_site_symmetry_2
    _geom_torsion_site_symmetry_3
    _geom_torsion_site_symmetry_4
    _geom_torsion
    _geom_torsion_publ_flag
    C6 C1 C2 C3 . . . . -0.8(3) ?
    S1 C1 C2 C3 . . . . -177.82(18) ?
    C1 C2 C3 C4 . . . . 0.3(4) ?
    C2 C3 C4 C5 . . . . 0.5(4) ?
    C3 C4 C5 C6 . . . . -0.7(4) ?
    C4 C5 C6 C1 . . . . 0.2(3) ?
    C2 C1 C6 C5 . . . . 0.6(3) ?
    S1 C1 C6 C5 . . . . 177.56(16) ?
    C12 C7 C8 C9 . . . . -0.6(3) ?
    N1 C7 C8 C9 . . . . 178.78(18) ?
    C7 C8 C9 C10 . . . . -1.0(3) ?
    C8 C9 C10 C11 . . . . 1.4(3) ?
    C9 C10 C11 C12 . . . . -0.1(3) ?
    C10 C11 C12 C7 . . . . -1.4(3) ?
    C10 C11 C12 C13 . . . . 178.13(18) ?
    C8 C7 C12 C11 . . . . 1.7(3) ?
    N1 C7 C12 C11 . . . . -177.71(15) ?
    C8 C7 C12 C13 . . . . -177.86(15) ?
    N1 C7 C12 C13 . . . . 2.68(19) ?
    C11 C12 C13 C14 . . . . -0.1(3) ?
    C7 C12 C13 C14 . . . . 179.43(17) ?
    C11 C12 C13 C18 . . . . 179.31(18) ?
    C7 C12 C13 C18 . . . . -1.15(19) ?
    C18 C13 C14 C15 . . . . 0.5(2) ?
    C12 C13 C14 C15 . . . . 179.87(16) ?
    C13 C14 C15 C16 . . . . -1.2(2) ?
    C13 C14 C15 C19 . . . . 178.28(17) ?
    C14 C15 C16 C17 . . . . 0.3(3) ?
    C19 C15 C16 C17 . . . . -179.32(17) ?
    C14 C15 C16 O3 . . . . 179.70(14) ?
    C19 C15 C16 O3 . . . . 0.08(18) ?
    O3 C16 C17 C18 . . . . -178.05(15) ?
    C15 C16 C17 C18 . . . . 1.3(3) ?
    C16 C17 C18 C13 . . . . -2.0(3) ?
    C16 C17 C18 N1 . . . . -178.95(16) ?
    C14 C13 C18 C17 . . . . 1.2(3) ?
    C12 C13 C18 C17 . . . . -178.32(16) ?
    C14 C13 C18 N1 . . . . 178.66(14) ?
    C12 C13 C18 N1 . . . . -0.84(18) ?
    C14 C15 C19 C24 . . . . -178.82(18) ?
    C16 C15 C19 C24 . . . . 0.71(18) ?
    C14 C15 C19 C20 . . . . 0.0(3) ?
    C16 C15 C19 C20 . . . . 179.6(2) ?
    C24 C19 C20 C21 . . . . 0.7(3) ?
    C15 C19 C20 C21 . . . . -178.03(19) ?
    C19 C20 C21 C22 . . . . 0.0(3) ?
    C20 C21 C22 C23 . . . . -0.4(3) ?
    C21 C22 C23 C24 . . . . 0.1(3) ?
    C22 C23 C24 C19 . . . . 0.7(3) ?
    C22 C23 C24 O3 . . . . 179.87(18) ?
    C20 C19 C24 C23 . . . . -1.1(3) ?
    C15 C19 C24 C23 . . . . 177.98(17) ?
    C20 C19 C24 O3 . . . . 179.64(15) ?
    C15 C19 C24 O3 . . . . -1.28(19) ?
    C17 C18 N1 C7 . . . . 179.74(17) ?
    C13 C18 N1 C7 . . . . 2.44(18) ?
    C17 C18 N1 S1 . . . . -35.9(2) ?
    C13 C18 N1 S1 . . . . 146.81(13) ?
    C8 C7 N1 C18 . . . . 177.44(17) ?
    C12 C7 N1 C18 . . . . -3.16(18) ?
    C8 C7 N1 S1 . . . . 32.3(2) ?
    C12 C7 N1 S1 . . . . -148.30(13) ?
    C17 C16 O3 C24 . . . . 178.58(16) ?
    C15 C16 O3 C24 . . . . -0.83(19) ?
    C23 C24 O3 C16 . . . . -177.93(17) ?
    C19 C24 O3 C16 . . . . 1.32(19) ?
    C18 N1 S1 O1 . . . . 169.12(13) ?
    C7 N1 S1 O1 . . . . -51.20(15) ?
    C18 N1 S1 O2 . . . . 40.22(15) ?
    C7 N1 S1 O2 . . . . 179.89(12) ?
    C18 N1 S1 C1 . . . . -75.31(15) ?
    C7 N1 S1 C1 . . . . 64.37(15) ?
    C6 C1 S1 O1 . . . . 19.30(19) ?
    C2 C1 S1 O1 . . . . -163.68(15) ?
    C6 C1 S1 O2 . . . . 151.45(16) ?
    C2 C1 S1 O2 . . . . -31.52(18) ?
    C6 C1 S1 N1 . . . . -94.69(17) ?
    C2 C1 S1 N1 . . . . 82.34(17) ?
_iucr_refine_instructions_details
;
TITL I in P2(1)/c
CELL  0.71073   9.0310  10.7520  19.2170   90.000  100.738   90.000
ZERR     4.00   0.0050   0.0060   0.0050    0.000    0.005    0.000
LATT   1
SYMM  - X, 1/2 + Y, 1/2 - Z
SFAC  C    H    N    O    S
UNIT  96   60   4    12   4
MERG   2
DELU 0.001 C19 C24
HTAB C6 O1
HTAB C8 O1
HTAB C17 O2
FMAP   2
PLAN   20
SIZE     0.20   0.22   0.26
ACTA
BOND   $H
CONF
L.S.   7
TEMP    22.00
WGHT    0.045300    0.360000
FVAR       0.15936
C1    1    0.265205    0.065049    0.276004    11.00000    0.06050    0.06454 =
         0.04125    0.00103    0.00855   -0.00425
C2    1    0.126590    0.105832    0.287821    11.00000    0.06437    0.09693 =
         0.06528   -0.00024    0.01571   -0.00572
AFIX  43
H2    2    0.102688    0.190045    0.285352    11.00000   -1.20000
AFIX   0
C3    1    0.025837    0.020576    0.303121    11.00000    0.08102    0.15805 =
         0.08191   -0.01586    0.02586   -0.04695
AFIX  43
H3    2   -0.067690    0.047127    0.310949    11.00000   -1.20000
AFIX   0
C4    1    0.059855   -0.103143    0.307153    11.00000    0.12856    0.15010 =
         0.05605   -0.00295    0.00892   -0.08721
AFIX  43
H4    2   -0.010461   -0.160294    0.317290    11.00000   -1.20000
AFIX   0
C5    1    0.198776   -0.143346    0.296163    11.00000    0.13925    0.08226 =
         0.06477    0.00904   -0.01034   -0.04548
AFIX  43
H5    2    0.222422   -0.227584    0.299427    11.00000   -1.20000
AFIX   0
C6    1    0.302113   -0.059376    0.280435    11.00000    0.08479    0.06454 =
         0.06016   -0.00121    0.00191   -0.00848
AFIX  43
H6    2    0.395772   -0.086091    0.272871    11.00000   -1.20000
AFIX   0
C7    1    0.567659    0.142118    0.388585    11.00000    0.03951    0.04629 =
         0.07185   -0.00236    0.01322   -0.00244
C8    1    0.654793    0.041731    0.376211    11.00000    0.05174    0.05883 =
         0.08934   -0.01166    0.01759    0.00514
AFIX  43
H8    2    0.661879    0.017584    0.330476    11.00000   -1.20000
AFIX   0
C9    1    0.730958   -0.021198    0.434852    11.00000    0.05311    0.06085 =
         0.12041   -0.00571    0.01033    0.01592
AFIX  43
H9    2    0.789291   -0.089965    0.428286    11.00000   -1.20000
AFIX   0
C10   1    0.722702    0.015310    0.502790    11.00000    0.05647    0.06553 =
         0.09871    0.00685   -0.00481    0.01212
AFIX  43
H10   2    0.776975   -0.027899    0.541152    11.00000   -1.20000
AFIX   0
C11   1    0.635209    0.114765    0.514382    11.00000    0.05236    0.06038 =
         0.07521    0.00002    0.00033    0.00339
AFIX  43
H11   2    0.629695    0.139077    0.560273    11.00000   -1.20000
AFIX   0
C12   1    0.555348    0.178324    0.456845    11.00000    0.03920    0.04403 =
         0.06500   -0.00121    0.00687   -0.00400
C13   1    0.452510    0.282382    0.451670    11.00000    0.04180    0.04177 =
         0.05578    0.00024    0.00978   -0.00549
C14   1    0.400519    0.352083    0.503050    11.00000    0.04906    0.04727 =
         0.04899   -0.00027    0.00706   -0.00335
AFIX  43
H14   2    0.431603    0.335048    0.550996    11.00000   -1.20000
AFIX   0
C15   1    0.300708    0.447861    0.480260    11.00000    0.04517    0.04171 =
         0.04984   -0.00170    0.01345   -0.00487
C16   1    0.259207    0.471845    0.408256    11.00000    0.05239    0.04233 =
         0.05516    0.00714    0.01839    0.00314
C17   1    0.309190    0.406792    0.355619    11.00000    0.06452    0.05030 =
         0.04858    0.00748    0.01876    0.00417
AFIX  43
H17   2    0.280563    0.426397    0.307868    11.00000   -1.20000
AFIX   0
C18   1    0.405755    0.309601    0.379633    11.00000    0.04836    0.04231 =
         0.05501   -0.00025    0.01908   -0.00111
C19   1    0.219685    0.537781    0.515143    11.00000    0.04744    0.04263 =
         0.05760   -0.00345    0.01534   -0.00652
C20   1    0.209118    0.564350    0.584502    11.00000    0.06567    0.06396 =
         0.05680   -0.00713    0.01279   -0.00100
AFIX  43
H20   2    0.265407    0.519997    0.621846    11.00000   -1.20000
AFIX   0
C21   1    0.113630    0.657689    0.596916    11.00000    0.07427    0.06976 =
         0.06757   -0.01699    0.02479    0.00154
AFIX  43
H21   2    0.105600    0.676370    0.643320    11.00000   -1.20000
AFIX   0
C22   1    0.029752    0.724074    0.542464    11.00000    0.06979    0.05823 =
         0.08608   -0.01189    0.03053    0.00869
AFIX  43
H22   2   -0.034319    0.786379    0.552718    11.00000   -1.20000
AFIX   0
C23   1    0.038540    0.700300    0.472972    11.00000    0.07055    0.05474 =
         0.07563    0.00377    0.02449    0.01476
AFIX  43
H23   2   -0.017913    0.744966    0.435809    11.00000   -1.20000
AFIX   0
C24   1    0.134955    0.607262    0.461462    11.00000    0.05903    0.04534 =
         0.05887   -0.00005    0.02221   -0.00046
N1    3    0.479152    0.225462    0.338910    11.00000    0.05144    0.04947 =
         0.05972   -0.00344    0.01875    0.00286
O1    4    0.509618    0.114403    0.229628    11.00000    0.08581    0.08174 =
         0.07939   -0.01242    0.04756    0.00478
O2    4    0.318574    0.278744    0.223641    11.00000    0.10356    0.06248 =
         0.05272    0.01211    0.02566    0.00967
O3    4    0.158494    0.570026    0.395235    11.00000    0.07416    0.05383 =
         0.05623    0.01034    0.02157    0.01780
S1    5    0.396653    0.175159    0.259409    11.00000    0.06922    0.05667 =
         0.05355    0.00068    0.02816    0.00192
HKLF    4
REM  I in P2(1)/c
REM R1 =  0.0410 for   2763 Fo > 4sig(Fo)  and  0.0793 for all   4462 data
REM    262 parameters refined using      1 restraints
END
WGHT      0.0453      0.3586
REM Highest difference peak  0.226,  deepest hole -0.299,  1-sigma level  0.034
Q1    1   0.3515  0.1030  0.2791  11.00000  0.05    0.23
Q2    1   0.2904  0.5023  0.5102  11.00000  0.05    0.17
Q3    1   0.5186  0.2434  0.4686  11.00000  0.05    0.16
Q4    1   0.5276  0.1840  0.3595  11.00000  0.05    0.15
Q5    1   0.3934  0.2625  0.2322  11.00000  0.05    0.15
Q6    1   0.4474  0.2734  0.3578  11.00000  0.05    0.14
Q7    1   0.2215  0.0821  0.2917  11.00000  0.05    0.14
Q8    1   0.3579  0.4328  0.4904  11.00000  0.05    0.14
Q9    1   0.2945  0.4778  0.5796  11.00000  0.05    0.14
Q10   1   0.3204  0.3211  0.3642  11.00000  0.05    0.14
Q11   1   0.3217  0.3357  0.2592  11.00000  0.05    0.13
Q12   1   0.1947  0.5252  0.5307  11.00000  0.05    0.13
Q13   1   0.2531  0.4330  0.4447  11.00000  0.05    0.13
Q14   1   0.2182 -0.1939  0.3016  11.00000  0.05    0.12
Q15   1   0.2459  0.5633  0.5290  11.00000  0.05    0.12
Q16   1   0.3527 -0.0715  0.2833  11.00000  0.05    0.12
Q17   1   0.5944  0.1775  0.2465  11.00000  0.05    0.12
Q18   1   0.5739  0.0970  0.2378  11.00000  0.05    0.12
Q19   1   0.1382  0.5620  0.4879  11.00000  0.05    0.12
Q20   1   0.4278  0.3036  0.4698  11.00000  0.05    0.12
;
