# Supplementary material for: 7-Phenyl­sulfonyl-7H-benzofurano[2,3-b]carbazole
Source: Acta Crystallogr Sect E Struct Rep Online. 2011 Oct 5;67(Pt 11):o2829. doi: 10.1107/S1600536811039705 (PMC3247568; doi:10.1107/S1600536811039705)
Supplement: Supplementary file 2 [file e-67-o2829-Isup2.hkl]

#
# h,k,l, Fc-squared, Fo-squared, sigma(Fo-squared) and status flag
#
data_I
_shelx_title ' panday in P2(1)/c'
_shelx_refln_list_code          4
_shelx_F_calc_maximum      195.19
_exptl_crystal_F_000       824.00
_reflns_d_resolution_high  0.7498
 
loop_
 _symmetry_equiv_pos_as_xyz
 'x, y, z'
 '-x, y+1/2, -z+1/2'
 '-x, -y, -z'
 'x, -y-1/2, z-1/2'
 
_cell_length_a     9.0310
_cell_length_b    10.7520
_cell_length_c    19.2170
_cell_angle_alpha  90.000
_cell_angle_beta  100.738
_cell_angle_gamma  90.000
 
_shelx_F_squared_multiplier     1.000
 
loop_
 _refln_index_h
 _refln_index_k
 _refln_index_l
 _refln_F_squared_calc
 _refln_F_squared_meas
 _refln_F_squared_sigma
 _refln_observed_status
   1   0   0    10022.34    10138.99     93.26 o
   2   0   0      377.65      381.11      6.08 o
   3   0   0     1054.06      975.64     14.47 o
   4   0   0       77.72       87.80      2.94 o
   5   0   0       11.99        6.57      1.89 o
   6   0   0      150.86      160.90      5.45 o
   7   0   0      544.62      516.69     10.53 o
   8   0   0       25.67       29.65      3.00 o
   9   0   0       30.61       32.19      5.42 o
  10   0   0        3.55        1.97      7.48 o
   1   1   0      227.54      256.75      2.55 o
   2   1   0    17122.46    16780.84    104.95 o
   3   1   0      103.11       79.96      1.97 o
   4   1   0       66.94       70.33      1.97 o
   5   1   0        6.79        6.98      1.14 o
   6   1   0       55.04       69.10      2.88 o
   7   1   0      300.52      315.10      5.12 o
   8   1   0       84.60       86.87      3.23 o
   9   1   0       46.51       43.90      4.92 o
  10   1   0       30.47       24.96      6.13 o
  11   1   0       30.82       33.07     10.24 o
   0   2   0      870.30      807.65      7.53 o
   1   2   0     4436.55     4302.65     30.63 o
   2   2   0    28155.46    28711.14    261.96 o
   3   2   0      242.78      271.49      4.53 o
   4   2   0     1328.86     1309.38     12.68 o
   5   2   0      696.68      708.77      9.06 o
   6   2   0       35.23       45.27      2.27 o
   7   2   0        5.46        6.55      1.89 o
   8   2   0       32.63       36.67      3.67 o
   9   2   0        5.53       -1.21      3.76 o
  10   2   0        3.92        3.14      6.89 o
  11   2   0        5.02       11.02      8.66 o
   1   3   0     3695.96     3594.96     22.26 o
   2   3   0      137.16      149.52      2.57 o
   3   3   0     1626.93     1758.05     13.06 o
   4   3   0     1742.31     1813.86     15.50 o
   5   3   0      297.82      295.84      8.66 o
   6   3   0       19.03       20.33      2.38 o
   7   3   0       79.15       79.97      3.29 o
   8   3   0      166.35      152.66      5.94 o
   9   3   0        3.68        3.77      3.99 o
  10   3   0        0.86       -1.95      4.99 o
  11   3   0        1.09       -1.56      5.55 o
   0   4   0      296.75      262.55      5.33 o
   1   4   0      282.12      259.32      3.52 o
   2   4   0      852.02      834.73      8.09 o
   3   4   0     1590.38     1708.28     15.97 o
   4   4   0     3715.47     3652.83     27.38 o
   5   4   0      192.58      196.07      3.43 o
   6   4   0        4.89        8.37      1.95 o
   7   4   0        0.30        1.55      1.84 o
   8   4   0        2.77        0.75      3.01 o
   9   4   0        1.41       -4.31      4.31 o
  10   4   0       17.13       10.04      5.29 o
  11   4   0        9.97       20.24      6.94 o
   1   5   0        0.10        2.89      0.94 o
   2   5   0        8.02        4.98      1.11 o
   3   5   0      253.40      226.29      5.75 o
   4   5   0      156.77      152.47      3.39 o
   5   5   0      411.08      393.79      5.29 o
   6   5   0     1191.12     1175.24     12.06 o
   7   5   0       94.47       92.25      3.83 o
   8   5   0       38.29       47.91      6.16 o
   9   5   0       10.73        8.16      5.10 o
  10   5   0        5.14        1.31      5.27 o
  11   5   0        4.57        6.83      6.89 o
   0   6   0       55.44       33.95      2.66 o
   1   6   0      855.74      868.01      8.98 o
   2   6   0      268.06      284.83      4.51 o
   3   6   0      156.29      159.43      3.78 o
   4   6   0      268.43      264.32      5.08 o
   5   6   0      795.63      784.13      9.21 o
   6   6   0     1057.23     1047.88     11.53 o
   7   6   0       46.62       46.57      3.24 o
   8   6   0       17.33       13.26      4.09 o
   9   6   0        4.75       11.33      5.42 o
  10   6   0        4.39        3.93      5.70 o
   1   7   0       95.53      104.05      3.91 o
   2   7   0      468.79      469.63      6.37 o
   3   7   0      395.28      376.95      6.18 o
   4   7   0       31.07       30.63      2.60 o
   5   7   0        2.42       -2.10      2.10 o
   6   7   0      111.46       97.00      3.71 o
   7   7   0      214.60      213.92      6.38 o
   8   7   0      241.20      293.81     12.08 o
   9   7   0        3.50        2.11      5.27 o
  10   7   0       18.89       15.70     10.24 o
   0   8   0      606.52      606.18     14.15 o
   1   8   0       56.93       57.87      2.89 o
   2   8   0       53.90       46.08      2.66 o
   3   8   0       93.90       90.07      4.45 o
   4   8   0       48.23       37.91      4.65 o
   5   8   0      201.67      218.86      5.38 o
   6   8   0       13.97       14.41      3.03 o
   7   8   0       30.70       32.33      3.72 o
   8   8   0       18.90       14.43      4.62 o
   9   8   0        0.17       -0.89      5.42 o
   1   9   0       60.13       53.91      3.20 o
   2   9   0      185.05      202.04      5.25 o
   3   9   0       64.41       67.53      4.20 o
   4   9   0       24.30       25.65      3.03 o
   5   9   0        8.17        3.44      2.20 o
   6   9   0        2.60        1.07      2.74 o
   7   9   0       17.56       10.25      4.14 o
   8   9   0       10.90       12.77      5.71 o
   9   9   0       15.47       13.39      9.06 o
   0  10   0        8.70       13.05      3.39 o
   1  10   0        4.48        4.74      2.26 o
   2  10   0      118.95      118.33      5.17 o
   3  10   0        0.28       -2.10      2.19 o
   4  10   0        1.18        1.98      2.70 o
   5  10   0        3.23        7.46      3.90 o
   6  10   0        3.02        1.06      3.09 o
   7  10   0        0.50        5.67      9.65 o
   8  10   0        1.26       -6.69      6.69 o
   1  11   0        3.10       -2.34      2.34 o
   2  11   0       21.66       18.95      2.99 o
   3  11   0       17.87       18.66      3.19 o
   4  11   0       16.85        3.09      3.94 o
   5  11   0        6.21        7.45      5.01 o
   6  11   0       33.52       57.81     16.34 o
   7  11   0        5.20        2.36      7.09 o
   0  12   0       16.28       14.18      5.91 o
   1  12   0        2.33        4.89      3.75 o
   2  12   0        1.23        1.06      3.59 o
   3  12   0        0.63       -2.66      3.41 o
   4  12   0       27.40       25.99      7.88 o
   5  12   0       11.04       20.87      8.27 o
   6  12   0        4.72        1.97      7.09 o
   1  13   0       16.98       27.42      5.15 o
   2  13   0        2.02        1.57      5.12 o
   3  13   0        1.64       -2.36      6.69 o
   4  13   0        0.04        2.36      6.69 o
   0  14   0        7.37        8.66      6.69 o
   1  14   0        3.77        5.01      4.92 o
   2  14   0        3.74       -1.18      6.30 o
 -11   1   1        5.43        6.30      8.66 o
 -10   1   1       40.78       29.72      6.54 o
  -9   1   1        0.55       -3.39      3.39 o
  -8   1   1       11.03        4.24      1.62 o
  -7   1   1       70.18       74.94      3.18 o
  -6   1   1      305.50      307.76      5.12 o
  -5   1   1      265.52      262.90      3.94 o
  -4   1   1        2.41        0.88      0.79 o
  -3   1   1      910.69      924.71      7.38 o
  -2   1   1        1.27        5.87      0.92 o
  -1   1   1     4688.86     4424.31     29.68 o
   0   1   1     1691.50     1690.69     10.54 o
   1   1   1      299.14      298.25      2.53 o
   2   1   1     3048.89     3153.93     21.47 o
   3   1   1     3360.06     3170.04     21.89 o
   4   1   1       35.47       33.97      1.27 o
   5   1   1       10.17       16.16      1.73 o
   6   1   1       94.65       94.51      2.76 o
   7   1   1      116.23      117.65      3.32 o
   8   1   1       29.80       27.73      3.48 o
   9   1   1        2.91        1.41      3.78 o
  10   1   1       33.25       29.64      6.40 o
 -11   2   1        5.45       -0.39      8.27 o
 -10   2   1        0.51        2.15      4.23 o
  -9   2   1        3.64       -3.35      3.35 o
  -8   2   1      117.26      121.83      5.31 o
  -7   2   1       31.51       31.68      2.42 o
  -6   2   1        0.11       -1.36      1.36 o
  -5   2   1        0.10        0.20      1.19 o
  -4   2   1      206.54      186.61      3.05 o
  -3   2   1     4104.78     4323.65     28.84 o
  -2   2   1    38097.45    38274.71    268.63 o
  -1   2   1     5896.89     5854.80     37.14 o
   0   2   1     1420.39     1313.39      8.12 o
   1   2   1     2194.80     2127.48     13.34 o
   2   2   1     4212.69     4213.66     47.81 o
   3   2   1      112.01      114.51      2.54 o
   4   2   1      205.22      203.81      3.06 o
   5   2   1      556.01      543.47      6.77 o
   6   2   1       28.95       35.06      2.14 o
   7   2   1       28.18       31.17      2.39 o
   8   2   1      140.25      151.59      5.87 o
   9   2   1      101.23      118.53      6.66 o
  10   2   1        4.46        4.06      5.42 o
  11   2   1       11.44       12.60      9.06 o
 -11   3   1        1.77        6.69      9.06 o
 -10   3   1        2.51        0.66      6.50 o
  -9   3   1       34.28       31.68      6.17 o
  -8   3   1       81.03       79.42      4.71 o
  -7   3   1      152.75      155.42      4.86 o
  -6   3   1       83.42       87.62      3.10 o
  -5   3   1      359.39      362.36      4.88 o
  -4   3   1      335.27      318.92      4.28 o
  -3   3   1     2667.30     2577.69     22.54 o
  -2   3   1      507.11      611.44      7.35 o
  -1   3   1     3994.73     3695.02     25.39 o
   0   3   1      751.35      696.75      5.55 o
   1   3   1      152.68      113.74      1.65 o
   2   3   1      273.35      241.25      2.69 o
   3   3   1        4.69        5.19      0.72 o
   4   3   1        6.04        9.34      2.01 o
   5   3   1       84.55       95.27      3.38 o
   6   3   1      132.27      144.43      3.86 o
   7   3   1      611.22      623.34      8.43 o
   8   3   1       13.58        8.15      3.85 o
   9   3   1       73.14       78.15     15.36 o
  10   3   1       38.73       41.39      6.66 o
  11   3   1        8.83        5.71      6.13 o
 -11   4   1        0.32        0.88      5.83 o
 -10   4   1        7.75        7.40      5.27 o
  -9   4   1        4.07       11.95      4.21 o
  -8   4   1        0.81       -2.13      2.13 o
  -7   4   1       17.05       12.26      2.67 o
  -6   4   1      187.37      201.92      5.20 o
  -5   4   1       82.38       82.81      2.61 o
  -4   4   1     3910.00     3983.98     31.85 o
  -3   4   1       25.48       20.41      1.58 o
  -2   4   1       15.00       25.21      2.93 o
  -1   4   1     3178.50     3150.92     25.02 o
   0   4   1      145.44      118.27      2.30 o
   1   4   1      726.29      697.02      7.49 o
   2   4   1      345.89      375.19      4.59 o
   3   4   1      657.73      712.94      7.94 o
   4   4   1     3722.43     3807.16     28.39 o
   5   4   1      335.25      331.18      4.87 o
   6   4   1      202.62      194.74      4.35 o
   7   4   1       17.43       12.83      1.99 o
   8   4   1       27.08       17.78      5.15 o
   9   4   1       60.64       75.50      7.50 o
  10   4   1       42.69       39.60      6.82 o
  11   4   1       12.53       16.04      6.54 o
 -11   5   1        5.68        5.42     13.19 o
 -10   5   1        3.10       -0.92      4.99 o
  -9   5   1        0.16       -3.41      4.59 o
  -8   5   1       19.76       22.36      2.70 o
  -7   5   1       38.63       37.50      2.97 o
  -6   5   1        6.63        7.80      1.96 o
  -5   5   1      241.59      255.65      4.16 o
  -4   5   1      246.12      243.13      4.11 o
  -3   5   1     1073.87     1021.74     10.97 o
  -2   5   1      346.94      413.51      5.30 o
  -1   5   1        0.27        1.27      0.92 o
   0   5   1       15.83       10.96      1.11 o
   1   5   1      190.79      202.62      3.34 o
   2   5   1     1131.76     1064.62     10.20 o
   3   5   1        0.20       -1.46      1.46 o
   4   5   1      146.04      141.92      3.31 o
   5   5   1      257.83      226.28      4.37 o
   6   5   1      142.17      149.15      4.48 o
   7   5   1       34.22       23.57      2.58 o
   8   5   1        3.53        8.72      4.92 o
   9   5   1        5.79        6.49      7.48 o
  10   5   1        0.09       -1.42      5.15 o
 -10   6   1        0.47        2.17      5.42 o
  -9   6   1        2.16        2.32      5.15 o
  -8   6   1        6.74       10.87      3.28 o
  -7   6   1       11.43        9.43      2.12 o
  -6   6   1      481.50      444.83      7.94 o
  -5   6   1      141.79      130.99      7.19 o
  -4   6   1      141.37      151.62      4.14 o
  -3   6   1       17.67       15.16      1.72 o
  -2   6   1      232.88      241.62      4.14 o
  -1   6   1      356.35      345.51      5.33 o
   0   6   1       55.96       50.64      1.97 o
   1   6   1       38.77       53.62      2.08 o
   2   6   1        2.21        5.03      1.25 o
   3   6   1       10.10       12.57      1.71 o
   4   6   1       30.62       20.38      2.15 o
   5   6   1       15.86       29.72      2.41 o
   6   6   1      317.49      310.46      5.68 o
   7   6   1       32.12       29.20      3.14 o
   8   6   1        1.65        0.20      4.45 o
   9   6   1        4.18       -1.32      4.87 o
  10   6   1        2.05        1.18      5.57 o
 -10   7   1       12.11       20.22      6.54 o
  -9   7   1       13.37       15.41      5.83 o
  -8   7   1       66.30       66.33      6.42 o
  -7   7   1       25.55       29.16      2.63 o
  -6   7   1        5.53        5.50      2.26 o
  -5   7   1      343.69      341.60      6.51 o
  -4   7   1       16.09       10.06      2.24 o
  -3   7   1       39.21       31.26      2.32 o
  -2   7   1       49.56       52.89      2.76 o
  -1   7   1       14.31       14.21      2.82 o
   0   7   1     1088.63     1106.42     12.15 o
   1   7   1      241.50      210.58      5.02 o
   2   7   1        2.25        2.40      1.42 o
   3   7   1       69.04       69.68      2.80 o
   4   7   1       91.43       76.58      3.67 o
   5   7   1       76.93       80.19      4.61 o
   6   7   1       20.68       15.46      3.10 o
   7   7   1       41.85       39.69      4.13 o
   8   7   1       47.05       34.61      6.26 o
   9   7   1        0.91       -1.77      5.29 o
  10   7   1        1.87       -0.79      7.48 o
  -9   8   1        0.03        2.46      5.91 o
  -8   8   1      131.71      116.06      6.65 o
  -7   8   1        0.58        2.35      2.79 o
  -6   8   1        1.28        0.74      2.10 o
  -5   8   1       60.23       64.84      3.46 o
  -4   8   1      171.96      156.25      4.61 o
  -3   8   1      309.35      320.36      6.10 o
  -2   8   1       23.99       31.66      2.53 o
  -1   8   1      469.12      454.81      7.19 o
   0   8   1       83.62       82.39      3.34 o
   1   8   1       15.94       16.85      1.91 o
   2   8   1        2.20        1.77      1.64 o
   3   8   1      823.22      786.69      9.57 o
   4   8   1      125.71      121.82      4.28 o
   5   8   1      115.77      114.83      4.16 o
   6   8   1        2.49        2.44      3.06 o
   7   8   1        8.81       10.15      4.12 o
   8   8   1        1.76        1.77      8.07 o
   9   8   1        3.62        5.45      5.66 o
  -9   9   1       35.22       32.68      9.84 o
  -8   9   1       36.55       55.37      7.24 o
  -7   9   1       88.52       99.23      5.34 o
  -6   9   1        4.05        4.55      2.90 o
  -5   9   1        0.02       -2.04      2.04 o
  -4   9   1        1.84       -0.79      2.26 o
  -3   9   1        0.32       -2.03      2.03 o
  -2   9   1      953.24      942.16     11.99 o
  -1   9   1      233.21      221.59      5.39 o
   0   9   1       39.23       42.35      3.61 o
   1   9   1      265.80      244.26      5.61 o
   2   9   1        4.11        4.98      2.16 o
   3   9   1        2.24       -2.70      2.70 o
   4   9   1        3.06        3.95      2.26 o
   5   9   1        0.83        2.66      2.73 o
   6   9   1        3.51        5.52      2.96 o
   7   9   1        4.47        6.13      3.62 o
   8   9   1        0.06        3.27      8.27 o
   9   9   1        0.67       -4.33      7.48 o
  -8  10   1        0.51       -5.51      7.09 o
  -7  10   1        1.83        5.13      6.10 o
  -6  10   1       36.42       49.60      6.87 o
  -5  10   1       10.97       18.78      3.15 o
  -4  10   1       82.34       90.65      4.58 o
  -3  10   1       17.14        9.48      2.64 o
  -2  10   1       44.21       37.46      3.18 o
  -1  10   1        0.14        2.01      2.07 o
   0  10   1      141.59      137.43      4.93 o
   1  10   1       50.31       54.94      3.42 o
   2  10   1       40.14       36.30      3.10 o
   3  10   1       44.38       33.32      2.80 o
   4  10   1       13.42       22.40      3.31 o
   5  10   1      108.50      125.55      6.07 o
   6  10   1       40.32       42.72      5.77 o
   7  10   1       23.09       40.19     11.02 o
   8  10   1        0.62       -6.30      6.69 o
  -7  11   1       13.21       12.60      7.88 o
  -6  11   1       38.02       40.16      9.06 o
  -5  11   1        4.99       16.14      7.09 o
  -4  11   1       33.65       40.33      4.08 o
  -3  11   1       58.74       53.82      4.04 o
  -2  11   1       52.10       57.28      3.85 o
  -1  11   1       10.21       11.80      2.73 o
   0  11   1       26.48       20.86      3.00 o
   1  11   1       11.34        7.10      3.08 o
   2  11   1       80.09       85.65      4.27 o
   3  11   1       38.52       41.30      3.69 o
   4  11   1       18.76       18.79      3.95 o
   5  11   1        0.19       -1.18      6.89 o
   6  11   1        1.49        3.84      4.59 o
   7  11   1        5.44        3.54      7.48 o
  -6  12   1        0.01        2.76      7.09 o
  -5  12   1        2.64       12.99      7.09 o
  -4  12   1       14.04       17.32      7.48 o
  -3  12   1        7.74       11.00      5.51 o
  -2  12   1        0.01       -3.75      4.72 o
  -1  12   1        0.88        3.74      4.13 o
   0  12   1        5.13        1.58      5.12 o
   1  12   1        1.69        0.19      4.72 o
   2  12   1        2.26        1.47      3.75 o
   3  12   1        0.08        4.72      6.30 o
   4  12   1        7.71        9.84      6.69 o
   5  12   1        5.55        3.15      7.09 o
   6  12   1        6.69       11.81      7.48 o
  -4  13   1       12.33       10.24      7.48 o
  -3  13   1        0.86       -1.97      6.30 o
  -2  13   1        3.31       -2.17      5.91 o
  -1  13   1        0.05       -1.87      3.87 o
   0  13   1        0.89       -2.36      3.62 o
   1  13   1        4.91        9.75      4.31 o
   2  13   1        8.13        6.69      6.69 o
   3  13   1        1.51        3.54      7.09 o
   4  13   1       15.27       16.54      7.88 o
  -2  14   1        0.25       -0.81      4.31 o
  -1  14   1        1.56        1.18      4.45 o
   0  14   1        0.01       -1.97      4.03 o
   1  14   1        6.93        6.69      6.30 o
   2  14   1       11.50       10.24      7.48 o
 -11   0   2        0.13       -1.97      8.27 o
 -10   0   2       12.51       10.24      7.88 o
  -9   0   2       29.07       30.60      5.27 o
  -8   0   2      466.54      498.68     11.05 o
  -7   0   2       40.52       52.89      4.67 o
  -6   0   2        0.10        1.38      2.17 o
  -5   0   2      241.68      255.85      6.20 o
  -4   0   2      477.94      449.59      7.94 o
  -3   0   2      252.09      245.26      4.44 o
  -2   0   2     1835.45     1810.05     17.32 o
  -1   0   2       64.80       48.31      1.24 o
   0   0   2       90.29       84.55      1.79 o
   1   0   2     7049.67     6922.32     98.11 o
   2   0   2      123.57      115.15      4.66 o
   3   0   2        1.88        2.09      1.36 o
   4   0   2      136.42      143.00      3.41 o
   5   0   2      141.50      166.41      5.11 o
   6   0   2      273.65      295.18      6.98 o
   7   0   2      110.63      104.54      4.55 o
   8   0   2       16.22       15.95      4.73 o
   9   0   2      122.87      127.67     11.62 o
 -11   1   2        6.46        4.79      5.98 o
 -10   1   2        3.25        2.14      5.42 o
  -9   1   2        0.90        1.68      2.84 o
  -8   1   2      116.14      122.67      3.75 o
  -7   1   2      195.71      198.99      4.20 o
  -6   1   2      586.91      597.06      7.09 o
  -5   1   2       71.07       77.76      2.35 o
  -4   1   2       66.30       69.57      2.03 o
  -3   1   2     3486.01     3343.66     21.94 o
  -2   1   2     5013.33     4842.44     29.64 o
  -1   1   2    19411.84    19324.97    129.52 o
   0   1   2     7696.42     7502.12     53.23 o
   1   1   2       29.97       17.86      0.49 o
   2   1   2      383.03      403.65      3.64 o
   3   1   2      936.81      833.72      7.01 o
   4   1   2       97.48      103.26      2.18 o
   5   1   2       67.63       71.25      1.92 o
   6   1   2        6.32        6.00      1.31 o
   7   1   2        0.82       -1.52      1.52 o
   8   1   2       19.42       24.26      3.42 o
   9   1   2       90.88      100.47      6.19 o
  10   1   2        7.87        8.47      5.57 o
 -11   2   2        0.39        8.27      8.66 o
 -10   2   2       29.67       24.21      5.99 o
  -9   2   2       40.86       42.68      4.83 o
  -8   2   2       15.55       16.18      2.88 o
  -7   2   2       31.44       29.27      2.20 o
  -6   2   2        2.64        6.35      1.50 o
  -5   2   2        4.94        4.18      1.48 o
  -4   2   2     1131.92     1103.11      9.47 o
  -3   2   2        5.45        4.42      0.73 o
  -2   2   2    20367.45    20911.11    208.11 o
  -1   2   2     4018.88     3844.85     27.94 o
   0   2   2     1330.44     1279.21      8.30 o
   1   2   2     1935.26     1836.00     12.16 o
   2   2   2     3977.68     4131.34     27.72 o
   3   2   2      128.10      154.06      1.96 o
   4   2   2       87.38      103.60      2.12 o
   5   2   2       54.16       61.46      2.15 o
   6   2   2      217.45      226.68      4.37 o
   7   2   2        6.40        3.08      1.94 o
   8   2   2      204.41      209.51      6.58 o
   9   2   2       30.52       34.10      6.11 o
  10   2   2       75.21       82.67      7.93 o
 -11   3   2        2.79       -7.88      7.88 o
 -10   3   2        0.01       -3.82      3.82 o
  -9   3   2        0.66        1.14      3.17 o
  -8   3   2       14.30       13.48      2.69 o
  -7   3   2      109.91      100.37      4.08 o
  -6   3   2       22.46       31.75      2.51 o
  -5   3   2       98.44       84.53      2.44 o
  -4   3   2     1355.68     1448.75     14.03 o
  -3   3   2     2951.10     3008.71     28.51 o
  -2   3   2     7931.78     8171.48     57.79 o
  -1   3   2        1.07        0.91      0.52 o
   0   3   2      116.01      114.12      1.62 o
   1   3   2       18.75       22.85      0.80 o
   2   3   2      191.85      203.55      2.40 o
   3   3   2      918.15      960.08      8.72 o
   4   3   2      619.73      642.10      6.02 o
   5   3   2      156.44      161.38      3.34 o
   6   3   2       47.80       46.48      2.62 o
   7   3   2      162.71      162.69      4.40 o
   8   3   2       65.72       58.64      6.54 o
   9   3   2      144.56      144.88     11.42 o
  10   3   2        4.18        3.02      5.15 o
  11   3   2        6.01       -1.71     11.02 o
 -11   4   2        1.47       -3.42      6.50 o
 -10   4   2        0.01       -3.09      4.82 o
  -9   4   2       11.98       11.83      3.58 o
  -8   4   2        5.68        5.02      2.50 o
  -7   4   2        0.22       -2.19      2.19 o
  -6   4   2        0.79        0.23      1.71 o
  -5   4   2      720.54      767.52      8.20 o
  -4   4   2     2902.27     2751.81     27.10 o
  -3   4   2      871.24      943.55      9.95 o
  -2   4   2       23.43       17.29      1.56 o
  -1   4   2     1013.32     1071.89      9.66 o
   0   4   2     1599.25     1607.43     13.61 o
   1   4   2      175.17      165.98      2.74 o
   2   4   2       57.84       69.26      2.00 o
   3   4   2        1.61        3.64      1.31 o
   4   4   2      149.06      153.10      3.38 o
   5   4   2      146.95      153.25      4.49 o
   6   4   2      214.35      223.48      4.38 o
   7   4   2        0.68       -2.04      2.25 o
   8   4   2        1.84       -3.15      4.45 o
   9   4   2        4.65        3.54      4.73 o
  10   4   2        0.52       -5.20      5.91 o
  11   4   2        0.08       -3.12      5.55 o
 -11   5   2        0.56        0.90      5.58 o
 -10   5   2        1.86       -0.20      6.10 o
  -9   5   2        2.20        5.09      3.49 o
  -8   5   2       85.00       98.78      4.58 o
  -7   5   2      337.09      338.05      7.36 o
  -6   5   2        1.56       -1.73      1.73 o
  -5   5   2       75.48       63.32      2.93 o
  -4   5   2      810.91      839.67      9.79 o
  -3   5   2     1096.55     1056.40     11.30 o
  -2   5   2     1577.19     1658.13     15.80 o
  -1   5   2       57.93       64.83      2.35 o
   0   5   2      112.64      125.31      2.61 o
   1   5   2       42.12       41.05      1.69 o
   2   5   2      402.12      404.70      5.61 o
   3   5   2      216.31      211.61      3.94 o
   4   5   2      296.38      281.60      4.52 o
   5   5   2       24.75       24.80      2.07 o
   6   5   2      253.36      259.64      5.52 o
   7   5   2      117.71      107.82      9.39 o
   8   5   2        0.45       -4.09      4.15 o
   9   5   2        5.62       -1.32      4.87 o
  10   5   2        0.49       -5.32      5.32 o
 -10   6   2       11.63       18.58      6.22 o
  -9   6   2       20.82       23.95      4.92 o
  -8   6   2        7.95        6.80      3.02 o
  -7   6   2      132.11      131.24      4.13 o
  -6   6   2      321.34      300.39      5.82 o
  -5   6   2      741.44      736.42      9.68 o
  -4   6   2      543.20      520.85      7.46 o
  -3   6   2       55.23       59.85      2.55 o
  -2   6   2       10.13       20.91      2.75 o
  -1   6   2      191.30      193.59      3.93 o
   0   6   2       47.33       74.79      3.58 o
   1   6   2      518.04      551.43      7.54 o
   2   6   2      252.34      241.87      4.09 o
   3   6   2       58.92       52.86      2.30 o
   4   6   2      600.60      577.85      8.51 o
   5   6   2      370.06      377.18      5.47 o
   6   6   2      222.89      242.06      8.73 o
   7   6   2        0.56        1.43      2.78 o
   8   6   2        0.26        3.54      4.73 o
   9   6   2        0.02       -4.18      4.18 o
  10   6   2        4.54        4.39      5.94 o
 -10   7   2        3.66        1.84      5.70 o
  -9   7   2       11.17       12.32     11.42 o
  -8   7   2        1.54       -0.15      2.69 o
  -7   7   2        8.80       13.10      2.38 o
  -6   7   2      357.13      342.58      6.22 o
  -5   7   2       13.34        7.47      2.99 o
  -4   7   2      141.65      142.86      4.30 o
  -3   7   2      304.58      291.91      5.46 o
  -2   7   2      126.19      118.87      4.54 o
  -1   7   2       33.10       33.11      2.68 o
   0   7   2      547.95      583.00      7.13 o
   1   7   2       18.68       24.59      1.80 o
   2   7   2      191.09      180.91      3.88 o
   3   7   2      299.64      312.21      5.28 o
   4   7   2      622.62      613.01      8.56 o
   5   7   2      367.49      330.57      5.80 o
   6   7   2       47.02       45.22      3.64 o
   7   7   2       19.43       21.73      3.72 o
   8   7   2        0.91       -2.96      4.71 o
   9   7   2        0.07       -4.71      4.71 o
  10   7   2        0.16       -0.79      7.88 o
  -9   8   2       54.19       57.17     10.63 o
  -8   8   2      255.03      248.45      8.59 o
  -7   8   2        0.04       -0.83      2.11 o
  -6   8   2      112.40      107.59      3.98 o
  -5   8   2       89.92       94.36      3.92 o
  -4   8   2      238.13      209.26      5.19 o
  -3   8   2      448.08      457.22      8.12 o
  -2   8   2      203.61      184.62      4.68 o
  -1   8   2       34.72       36.55      2.57 o
   0   8   2       89.32       89.60      3.36 o
   1   8   2      299.10      287.98      5.12 o
   2   8   2        4.38        0.67      1.66 o
   3   8   2      153.28      168.33      4.49 o
   4   8   2      106.30       98.69      3.84 o
   5   8   2       38.65       35.31      3.49 o
   6   8   2       48.43       45.38      3.82 o
   7   8   2       30.03       31.24      9.68 o
   8   8   2        0.00       -1.48      4.71 o
   9   8   2       11.87        6.99      5.77 o
  -9   9   2        0.10       -7.48      7.48 o
  -8   9   2       38.90       69.55     16.73 o
  -7   9   2       13.19       21.61      4.06 o
  -6   9   2        5.57       10.54      2.57 o
  -5   9   2        0.35       -2.14      2.14 o
  -4   9   2        6.78        8.42      2.43 o
  -3   9   2       21.83       17.11      2.61 o
  -2   9   2       26.41       33.85      2.85 o
  -1   9   2      269.74      287.62      6.02 o
   0   9   2        9.04        6.02      2.19 o
   1   9   2       23.94       19.84      2.25 o
   2   9   2       41.73       47.93      4.28 o
   3   9   2       96.33       81.82      3.60 o
   4   9   2       19.46       11.71      2.91 o
   5   9   2        0.32       -2.50      2.50 o
   6   9   2        3.35        4.23      3.32 o
   7   9   2        3.42        4.34      4.09 o
   8   9   2       12.12       19.16      6.22 o
  -8  10   2        2.91       -5.12      7.09 o
  -7  10   2        0.31        3.54      6.69 o
  -6  10   2        0.64        0.98      4.32 o
  -5  10   2        0.31       -2.24      2.52 o
  -4  10   2       10.26       14.41      3.37 o
  -3  10   2       66.19       59.28      5.49 o
  -2  10   2       28.90       32.88      2.98 o
  -1  10   2        6.28       -0.29      3.11 o
   0  10   2        0.89       -0.85      2.08 o
   1  10   2      128.51      140.06      4.74 o
   2  10   2       10.59       11.55      2.35 o
   3  10   2       91.01       91.89      3.76 o
   4  10   2        0.21       -0.89      2.66 o
   5  10   2        0.01        2.68      2.87 o
   6  10   2        1.56       -1.97      3.64 o
   7  10   2        6.85        7.44      5.10 o
   8  10   2        2.52       -4.72      7.09 o
  -7  11   2        0.41        2.36      7.09 o
  -6  11   2        0.29       -2.36      6.69 o
  -5  11   2       29.73       32.48      8.66 o
  -4  11   2       25.30       28.61      4.25 o
  -3  11   2        0.29       -0.49      2.51 o
  -2  11   2        8.21        8.38      2.79 o
  -1  11   2       15.22       12.81      2.81 o
   0  11   2        1.78        0.06      2.48 o
   1  11   2        1.57       -1.37      2.43 o
   2  11   2        0.16       -2.28      2.28 o
   3  11   2        0.25        0.18      2.90 o
   4  11   2       31.75       31.12      3.81 o
   5  11   2        2.49        3.68      4.01 o
   6  11   2        4.91        7.00      7.88 o
   7  11   2        7.31        0.79      7.09 o
  -6  12   2        0.06       -6.30      6.30 o
  -5  12   2        0.92        5.91      6.69 o
  -4  12   2        0.48        0.51      3.78 o
  -3  12   2        6.36        3.44      3.75 o
  -2  12   2        6.88        7.79      3.97 o
  -1  12   2        1.67       14.57      4.18 o
   0  12   2       87.26       94.17      6.66 o
   1  12   2       10.02       14.95      4.43 o
   2  12   2        1.01       -5.51      5.51 o
   3  12   2       28.25       41.74      8.66 o
   4  12   2        7.17       -0.79      6.30 o
   5  12   2       55.80       87.25     16.54 o
   6  12   2       18.83       28.35      8.66 o
  -4  13   2        3.45       -4.33      6.30 o
  -3  13   2       19.86       23.02      7.48 o
  -2  13   2       20.80       20.20      7.48 o
  -1  13   2       18.41       21.06      4.87 o
   0  13   2        0.22       -0.20      3.90 o
   1  13   2       39.83       55.13      9.06 o
   2  13   2       72.45       79.14     10.63 o
   3  13   2       47.26       54.34      9.84 o
   4  13   2       24.65       23.63      8.27 o
  -2  14   2       18.52       21.95      5.42 o
  -1  14   2        3.73        8.57      4.87 o
   0  14   2        0.63       -2.97      4.15 o
   1  14   2       13.60       18.51      7.48 o
   2  14   2       30.05       34.65      8.66 o
 -11   1   3        1.74        4.82      5.98 o
 -10   1   3        7.29        6.89      5.57 o
  -9   1   3        4.77        5.59      2.20 o
  -8   1   3      476.82      450.38      7.44 o
  -7   1   3       36.11       32.82      2.25 o
  -6   1   3      249.91      252.58      4.29 o
  -5   1   3       81.13       69.96      2.28 o
  -4   1   3       79.93       86.99      2.20 o
  -3   1   3        2.58        6.16      0.70 o
  -2   1   3     2597.25     2337.08     16.37 o
  -1   1   3     5916.66     6139.00     66.96 o
   0   1   3     6237.37     6334.66     51.52 o
   1   1   3    23172.93    22675.45    152.07 o
   2   1   3       96.68      104.58      1.32 o
   3   1   3      363.88      350.34      3.14 o
   4   1   3       11.60       14.41      1.04 o
   5   1   3      214.88      224.04      4.20 o
   6   1   3      183.93      188.57      3.80 o
   7   1   3       36.85       40.69      3.42 o
   8   1   3      172.64      177.56      6.24 o
   9   1   3       51.01       62.80      5.59 o
  10   1   3        0.63        1.97      8.27 o
 -11   2   3        0.04       -5.57      5.57 o
 -10   2   3       22.87       15.27      9.65 o
  -9   2   3       25.38       27.28      3.11 o
  -8   2   3      291.54      292.53      6.37 o
  -7   2   3      196.83      195.99      4.22 o
  -6   2   3      552.19      556.97      6.80 o
  -5   2   3       10.46       13.73      1.73 o
  -4   2   3      229.63      217.79      2.88 o
  -3   2   3      652.95      633.96      6.50 o
  -2   2   3      818.79      865.41      8.75 o
  -1   2   3     1836.52     1839.51     17.48 o
   0   2   3     3742.32     3509.91     23.72 o
   1   2   3     1300.34     1309.83      8.92 o
   2   2   3     1554.89     1533.10     10.39 o
   3   2   3      231.39      256.87      2.56 o
   4   2   3      212.62      228.20      4.71 o
   5   2   3       94.61       96.13      2.10 o
   6   2   3       63.51       66.61      2.63 o
   7   2   3        4.99        5.09      2.81 o
   8   2   3      161.64      176.92      7.48 o
   9   2   3       78.10       79.58      7.34 o
  10   2   3      129.47      159.13     10.29 o
 -11   3   3        2.06        0.00      8.27 o
 -10   3   3       13.91        6.40      4.28 o
  -9   3   3       16.34       18.43      3.05 o
  -8   3   3       14.30       15.56      2.65 o
  -7   3   3      318.49      313.86      6.63 o
  -6   3   3      661.70      641.67      8.13 o
  -5   3   3       26.16       30.37      1.60 o
  -4   3   3     3594.88     3689.54     31.78 o
  -3   3   3     5268.11     5161.65     47.16 o
  -2   3   3     1849.57     1697.52     21.99 o
  -1   3   3       43.62       53.93      1.39 o
   0   3   3      910.67      844.68      6.42 o
   1   3   3       41.48       43.20      2.51 o
   2   3   3      648.56      549.30      6.03 o
   3   3   3     1721.55     1639.46     12.44 o
   4   3   3     2290.66     2464.81     16.93 o
   5   3   3       57.76       70.07      2.39 o
   6   3   3       28.44       30.20      1.99 o
   7   3   3        2.00       -0.13      2.32 o
   8   3   3       31.08       33.67      5.66 o
   9   3   3      172.84      178.77     10.29 o
  10   3   3       16.66       12.84      5.70 o
  11   3   3        0.45        0.79      9.45 o
 -11   4   3       17.71       16.16      6.33 o
 -10   4   3       22.01       21.70      5.03 o
  -9   4   3       48.22       56.12      4.77 o
  -8   4   3       41.29       35.99      3.34 o
  -7   4   3       39.22       37.44      3.26 o
  -6   4   3       52.89       63.95      3.11 o
  -5   4   3      553.95      541.04      7.36 o
  -4   4   3     4812.95     4757.39     44.58 o
  -3   4   3      145.63      152.14      3.74 o
  -2   4   3       66.80       65.52      2.67 o
  -1   4   3       19.75       23.87      1.22 o
   0   4   3      148.74      111.79      2.25 o
   1   4   3      700.32      694.07      6.88 o
   2   4   3     2924.97     2977.48     23.91 o
   3   4   3       66.87       65.70      2.46 o
   4   4   3     1779.90     1679.00     14.69 o
   5   4   3      256.90      256.42      4.44 o
   6   4   3       10.67       10.84      1.85 o
   7   4   3        0.00       -1.20      2.75 o
   8   4   3      161.19      163.41      9.25 o
   9   4   3       24.57       26.39      5.83 o
  10   4   3        4.19        0.79      5.29 o
  11   4   3        4.87        4.72      9.45 o
 -11   5   3        0.77        4.13      5.58 o
 -10   5   3       10.18       11.99      5.66 o
  -9   5   3        0.75        5.30      3.47 o
  -8   5   3       17.58       15.92      3.06 o
  -7   5   3        0.58       -0.62      2.10 o
  -6   5   3       11.99       10.24      2.18 o
  -5   5   3      356.44      347.07      6.02 o
  -4   5   3     1082.98     1122.29     12.14 o
  -3   5   3       24.32       22.40      2.82 o
  -2   5   3     3906.39     4073.01     43.03 o
  -1   5   3      215.56      188.77      3.22 o
   0   5   3      492.87      469.15      5.51 o
   1   5   3      197.68      223.63      3.58 o
   2   5   3      577.60      567.73      6.44 o
   3   5   3      838.20      833.34      8.62 o
   4   5   3       70.66       64.49      2.56 o
   5   5   3      453.25      450.80      6.11 o
   6   5   3      428.82      410.42      8.32 o
   7   5   3      334.52      353.10     10.11 o
   8   5   3        3.11       -4.33      4.45 o
   9   5   3        1.32       -4.31      4.31 o
  10   5   3        7.40        5.38      5.83 o
 -10   6   3        1.67       -0.83     12.99 o
  -9   6   3       13.97       12.30      3.29 o
  -8   6   3        0.01       -2.22      2.22 o
  -7   6   3      293.81      279.21      5.65 o
  -6   6   3     2013.72     1988.79     18.82 o
  -5   6   3      561.79      534.76      8.03 o
  -4   6   3       16.53       16.17      2.07 o
  -3   6   3       32.51       30.80      2.36 o
  -2   6   3       15.76       17.95      1.86 o
  -1   6   3        2.09        2.92      1.12 o
   0   6   3      225.86      232.20      3.90 o
   1   6   3        3.26        1.19      1.10 o
   2   6   3       96.05       86.56      2.64 o
   3   6   3        0.26       -0.24      1.41 o
   4   6   3      156.05      164.95      4.08 o
   5   6   3      120.99      126.75      3.71 o
   6   6   3        7.08        8.49      2.72 o
   7   6   3        0.48       -2.28      3.16 o
   8   6   3        0.78       -1.68      4.26 o
   9   6   3        0.02       -4.54      4.54 o
  10   6   3        7.78       -4.33      5.91 o
 -10   7   3        0.04        5.39      5.55 o
  -9   7   3        1.36        6.59      4.16 o
  -8   7   3        0.12        0.66      2.12 o
  -7   7   3       10.86       13.62      2.38 o
  -6   7   3      257.20      231.43      5.27 o
  -5   7   3       88.14       71.50      3.59 o
  -4   7   3      309.75      331.60      6.73 o
  -3   7   3       10.18       10.24      2.04 o
  -2   7   3       13.28       15.86      2.07 o
  -1   7   3       20.60       19.78      1.90 o
   0   7   3      333.26      362.54      5.36 o
   1   7   3        0.02       -0.72      1.20 o
   2   7   3       60.08       60.14      2.50 o
   3   7   3      172.17      182.21      4.12 o
   4   7   3      291.09      274.63      5.48 o
   5   7   3      327.32      313.52      7.16 o
   6   7   3        4.70        0.67      2.83 o
   7   7   3        3.35       -2.15      3.45 o
   8   7   3        1.78       -4.26      4.26 o
   9   7   3        1.65       -1.16      5.20 o
  -9   8   3       89.83       92.63     11.62 o
  -8   8   3      282.54      290.37      8.10 o
  -7   8   3        0.18        0.50      2.16 o
  -6   8   3       16.66       19.56      2.71 o
  -5   8   3        0.01       -0.20      2.25 o
  -4   8   3       30.43       21.88      3.25 o
  -3   8   3      211.14      213.80      5.56 o
  -2   8   3      189.97      179.90      5.23 o
  -1   8   3       22.54       27.04      2.38 o
   0   8   3      183.95      179.94      4.12 o
   1   8   3       44.95       51.38      2.57 o
   2   8   3      243.78      226.20      5.48 o
   3   8   3        0.00        0.66      1.85 o
   4   8   3      210.61      217.37      6.34 o
   5   8   3        0.12       -1.50      2.45 o
   6   8   3       16.83       16.76      4.84 o
   7   8   3        5.66       13.78      5.10 o
   8   8   3       19.22       16.49      5.77 o
   9   8   3        7.69       11.53      6.11 o
  -9   9   3        0.04        6.30      8.66 o
  -8   9   3       33.56       20.08      8.66 o
  -7   9   3        0.05       -2.56      2.56 o
  -6   9   3       24.50       32.18      3.45 o
  -5   9   3       18.19       18.56      2.99 o
  -4   9   3        1.69       -0.99      2.46 o
  -3   9   3       65.06       50.62      4.00 o
  -2   9   3       42.94       48.69      3.32 o
  -1   9   3      448.86      436.71     10.77 o
   0   9   3        0.80        0.35      2.41 o
   1   9   3       22.82       14.09      2.22 o
   2   9   3     1506.72     1474.32     15.12 o
   3   9   3      392.54      401.61      6.72 o
   4   9   3        4.69        5.35      2.74 o
   5   9   3        0.18        1.40      2.81 o
   6   9   3        2.01       -1.33      3.16 o
   7   9   3        2.16       14.40      5.27 o
   8   9   3       24.15       31.87      6.61 o
  -8  10   3        3.70        0.79      7.48 o
  -7  10   3       18.26       16.54      7.88 o
  -6  10   3        1.62        0.05      3.35 o
  -5  10   3       67.91       70.33      4.94 o
  -4  10   3      333.95      340.20      7.82 o
  -3  10   3       54.02       48.45      3.62 o
  -2  10   3       47.44       52.49      3.72 o
  -1  10   3       30.93       28.85      3.26 o
   0  10   3       17.15       13.50      2.62 o
   1  10   3       90.90       88.61      4.00 o
   2  10   3       50.89       51.16      3.11 o
   3  10   3       37.07       27.17      3.17 o
   4  10   3      100.69       90.36      4.86 o
   5  10   3       30.91       39.29      5.35 o
   6  10   3       26.34       33.58      4.59 o
   7  10   3        0.51        2.03      5.38 o
   8  10   3        0.05        2.36      7.48 o
  -7  11   3        2.79        0.39      7.09 o
  -6  11   3       36.11       36.22      9.06 o
  -5  11   3        4.31        6.27      4.92 o
  -4  11   3        0.78        5.10      3.31 o
  -3  11   3       85.44       79.18      4.52 o
  -2  11   3       43.68       53.71      3.97 o
  -1  11   3       17.75       20.95      3.05 o
   0  11   3      340.69      353.49      7.51 o
   1  11   3      244.82      225.07      6.19 o
   2  11   3       10.55        5.60      3.35 o
   3  11   3       29.58       28.30      3.49 o
   4  11   3       42.44       46.84      4.65 o
   5  11   3        0.65       -2.10      4.26 o
   6  11   3       19.21       17.49      5.83 o
   7  11   3       11.29       19.29      8.27 o
  -6  12   3        0.53        6.69      7.48 o
  -5  12   3        5.76       11.02      7.88 o
  -4  12   3        9.66       18.63      4.82 o
  -3  12   3        3.49        6.82      4.53 o
  -2  12   3        4.27       -1.18      3.59 o
  -1  12   3      146.24      169.46      8.49 o
   0  12   3       71.16       84.97      6.39 o
   1  12   3        5.95       11.81      4.07 o
   2  12   3       14.41        3.54      5.91 o
   3  12   3       10.23       -1.18      5.91 o
   4  12   3        4.96        4.60     10.04 o
   5  12   3        1.99       10.93      5.32 o
  -4  13   3        7.95        9.83      6.50 o
  -3  13   3        4.90       12.44      4.71 o
  -2  13   3       14.13       15.45      4.82 o
  -1  13   3       14.08       11.91      4.59 o
   0  13   3        5.10        8.29      4.31 o
   1  13   3       87.48       76.78      9.84 o
   2  13   3       36.09       40.16      8.66 o
   3  13   3        4.03        7.88      7.09 o
   4  13   3        4.19       -1.18      6.69 o
  -2  14   3        0.07        2.68      4.54 o
  -1  14   3        0.86       -0.23      4.31 o
   0  14   3        6.19       -4.33      5.91 o
   1  14   3        1.60       -3.15      5.91 o
 -12   0   4       22.70       21.66     10.63 o
 -11   0   4        1.21       -4.72      7.88 o
 -10   0   4       96.81      108.68     12.21 o
  -9   0   4      147.35      153.10     10.38 o
  -8   0   4       75.80       85.66      5.03 o
  -7   0   4        0.15        5.41      2.69 o
  -6   0   4       61.55       60.41      3.81 o
  -5   0   4     2304.52     2240.02     29.31 o
  -4   0   4        8.43        1.15      2.13 o
  -3   0   4     3885.76     3722.37     60.01 o
  -2   0   4      604.10      576.43      7.58 o
  -1   0   4      456.32      480.53      6.11 o
   0   0   4    20618.43    21190.55    293.19 o
   1   0   4    10515.81    10534.38    147.90 o
   2   0   4      142.19      175.99      4.65 o
   3   0   4     1419.76     1420.26     40.56 o
   4   0   4      165.29      173.96      3.16 o
   5   0   4      319.58      339.48      5.47 o
   6   0   4      198.26      194.11      4.25 o
   7   0   4       13.67        8.08      4.53 o
   8   0   4       42.73       47.42      5.66 o
   9   0   4       41.59       46.46      9.45 o
 -11   1   4        8.14        8.81     11.42 o
 -10   1   4        3.73        1.97      5.29 o
  -9   1   4        0.48       -2.06      2.06 o
  -8   1   4       16.80       16.88      2.48 o
  -7   1   4      318.76      309.33      5.19 o
  -6   1   4       16.89       24.43      2.04 o
  -5   1   4      339.20      333.70      4.66 o
  -4   1   4       40.30       57.17      2.05 o
  -3   1   4      964.47      922.51      8.45 o
  -2   1   4      775.14      685.72      6.19 o
  -1   1   4     1149.83     1088.00      9.23 o
   0   1   4     1658.97     1782.78     16.31 o
   1   1   4     2189.59     2141.50     15.72 o
   2   1   4     1088.28     1087.86      9.14 o
   3   1   4      514.73      474.70      4.73 o
   4   1   4      721.93      740.94      5.73 o
   5   1   4      192.04      203.70      3.02 o
   6   1   4       11.39       10.02      1.53 o
   7   1   4      200.70      204.04      6.00 o
   8   1   4      281.48      291.73      8.98 o
   9   1   4      168.14      170.94      7.93 o
  10   1   4       12.73       -1.57      7.88 o
 -11   2   4        0.34       -4.92      5.57 o
 -10   2   4       37.96       34.12      6.82 o
  -9   2   4        0.50       -2.03      2.13 o
  -8   2   4        1.34        1.56      2.17 o
  -7   2   4       34.87       41.84      2.79 o
  -6   2   4        0.06        2.33      1.34 o
  -5   2   4      230.63      223.81      3.75 o
  -4   2   4     2548.67     2548.08     19.64 o
  -3   2   4     2376.94     2451.25     21.52 o
  -2   2   4      399.90      417.12      5.49 o
  -1   2   4      499.14      519.28      4.53 o
   0   2   4      861.78      795.80      6.57 o
   1   2   4      376.56      420.85      3.95 o
   2   2   4       11.05       15.60      0.71 o
   3   2   4        0.39       -0.34      0.94 o
   4   2   4       90.91       89.21      1.94 o
   5   2   4      603.20      579.73      5.24 o
   6   2   4       43.26       41.33      2.20 o
   7   2   4        0.19       -2.47      2.47 o
   8   2   4        0.83        9.70      3.96 o
   9   2   4        0.03       -0.63      5.51 o
  10   2   4        8.00        1.18      7.88 o
 -11   3   4       10.50       12.91      6.54 o
 -10   3   4       33.84       26.52      4.92 o
  -9   3   4        4.38        2.61      3.23 o
  -8   3   4        9.59        9.84      2.70 o
  -7   3   4      200.81      188.12      5.30 o
  -6   3   4        7.45       10.02      2.19 o
  -5   3   4       27.49       28.65      2.83 o
  -4   3   4       62.61       97.66      3.00 o
  -3   3   4       14.84       24.74      1.89 o
  -2   3   4     1721.93     1738.31     19.21 o
  -1   3   4      280.32      287.32      3.64 o
   0   3   4      383.14      399.45      3.84 o
   1   3   4      128.31      121.50      1.70 o
   2   3   4      220.35      200.30      2.28 o
   3   3   4      519.76      570.35      4.94 o
   4   3   4      867.24      923.00      7.97 o
   5   3   4        1.18        1.64      1.13 o
   6   3   4        3.26        0.91      1.49 o
   7   3   4      226.71      220.86     14.67 o
   8   3   4       53.02       61.65      6.61 o
   9   3   4        4.38        2.50      4.99 o
  10   3   4       10.73        5.02      5.42 o
  11   3   4        2.27       -7.88      7.88 o
 -11   4   4        5.16        7.09      9.45 o
 -10   4   4        2.10        0.04      4.37 o
  -9   4   4      163.74      155.63      5.78 o
  -8   4   4      160.01      151.00      5.38 o
  -7   4   4      133.87      131.64      4.88 o
  -6   4   4       42.12       39.77      2.56 o
  -5   4   4       78.60       71.10      2.93 o
  -4   4   4      412.80      459.19     11.84 o
  -3   4   4      121.98      134.35      4.09 o
  -2   4   4      331.00      318.61      4.63 o
  -1   4   4      207.72      202.46      4.28 o
   0   4   4      261.47      249.05      3.43 o
   1   4   4     2756.95     2744.44     22.06 o
   2   4   4      773.17      787.05      7.62 o
   3   4   4      387.82      385.93      4.34 o
   4   4   4      194.91      191.69      3.69 o
   5   4   4       28.74       35.35      2.08 o
   6   4   4       81.20       75.91      5.54 o
   7   4   4       68.07       67.62      5.08 o
   8   4   4      195.50      222.42     10.54 o
   9   4   4        0.29       -4.43      4.43 o
  10   4   4        0.85       -4.87      5.51 o
 -11   5   4       21.43       38.42      7.00 o
 -10   5   4        0.17       -0.33      4.17 o
  -9   5   4       17.77       12.10      3.25 o
  -8   5   4       65.37       59.33      4.01 o
  -7   5   4      209.05      195.89      5.25 o
  -6   5   4      105.11      117.53      4.05 o
  -5   5   4       82.98       82.47      5.40 o
  -4   5   4      181.93      201.66      6.71 o
  -3   5   4       17.34       12.86      1.98 o
  -2   5   4        0.39        6.56      1.43 o
  -1   5   4       19.66       18.68      1.43 o
   0   5   4        0.09       -0.28      0.91 o
   1   5   4        0.90        4.10      1.08 o
   2   5   4      825.80      831.91      8.41 o
   3   5   4     1602.98     1609.85     15.51 o
   4   5   4      201.06      196.80      3.60 o
   5   5   4      337.28      339.45     11.53 o
   6   5   4       38.44       37.63      3.27 o
   7   5   4      228.30      230.72     10.54 o
   8   5   4       11.43        5.30      4.71 o
   9   5   4        4.64       -1.45      4.99 o
  10   5   4        5.69       -0.41      5.49 o
 -10   6   4       23.81       44.60     16.14 o
  -9   6   4       39.73       53.58      4.64 o
  -8   6   4        0.24        0.86      2.32 o
  -7   6   4       10.01       12.26      2.25 o
  -6   6   4       72.66       92.23      4.83 o
  -5   6   4      330.75      319.35      6.78 o
  -4   6   4      567.92      519.75      8.25 o
  -3   6   4      245.43      224.45      5.28 o
  -2   6   4        6.11        4.54      1.95 o
  -1   6   4       64.70       63.14      2.33 o
   0   6   4      306.00      261.70      4.20 o
   1   6   4      517.92      479.88      6.00 o
   2   6   4       12.44       15.75      1.56 o
   3   6   4      148.03      164.70      3.56 o
   4   6   4       10.68        9.79      1.80 o
   5   6   4      335.99      349.92      6.58 o
   6   6   4        3.40        4.11      2.91 o
   7   6   4        3.13        3.51      4.43 o
   8   6   4        0.33        2.36      9.84 o
   9   6   4       15.58        9.17      5.66 o
  10   6   4        5.34        4.47      5.98 o
 -10   7   4       10.39       24.67     15.95 o
  -9   7   4       28.85       34.91      7.35 o
  -8   7   4       11.24       14.21      2.58 o
  -7   7   4        0.02        4.49      2.18 o
  -6   7   4       10.80       10.43      2.25 o
  -5   7   4      429.33      352.63      7.30 o
  -4   7   4        0.29        0.88      2.09 o
  -3   7   4      165.41      157.41      5.86 o
  -2   7   4     1150.73     1107.26     13.50 o
  -1   7   4      160.72      145.10      3.44 o
   0   7   4      103.55      106.01      3.13 o
   1   7   4      237.43      222.81      4.20 o
   2   7   4       72.73       68.23      2.70 o
   3   7   4      992.92     1000.21     10.69 o
   4   7   4       33.15       25.79      3.05 o
   5   7   4       99.72       87.66      5.05 o
   6   7   4        8.45        6.71      3.07 o
   7   7   4        9.66        6.51      4.71 o
   8   7   4        1.84        5.45      5.10 o
   9   7   4       17.14       14.78      5.87 o
  -9   8   4        0.07        9.84      8.66 o
  -8   8   4       23.18       17.61      3.33 o
  -7   8   4        2.00       -1.80      2.37 o
  -6   8   4      103.85       90.47      4.42 o
  -5   8   4       12.59       21.33      2.87 o
  -4   8   4        0.78       -2.05      2.05 o
  -3   8   4       73.20       80.15      3.76 o
  -2   8   4       48.86       47.97      3.27 o
  -1   8   4       19.20       14.88      2.14 o
   0   8   4       12.90        8.63      1.77 o
   1   8   4      196.55      193.83      4.29 o
   2   8   4      120.12      121.88      4.26 o
   3   8   4      154.11      131.44      3.94 o
   4   8   4       73.35       71.81      4.10 o
   5   8   4        4.49        1.84      2.61 o
   6   8   4       33.26       46.19      4.30 o
   7   8   4       27.93       24.41      5.66 o
   8   8   4        1.83        4.29      4.92 o
   9   8   4        0.72       -1.57      7.09 o
  -9   9   4       13.54       22.84      9.84 o
  -8   9   4        4.82       -3.15      6.69 o
  -7   9   4        8.21        4.64      2.97 o
  -6   9   4       11.84        9.91      2.87 o
  -5   9   4        0.28       -0.02      2.44 o
  -4   9   4        5.99        6.06      2.46 o
  -3   9   4      105.57       83.48      4.08 o
  -2   9   4      213.39      197.59      5.64 o
  -1   9   4        0.02        1.11      2.04 o
   0   9   4       64.48       57.48      2.92 o
   1   9   4       92.27       89.77      3.49 o
   2   9   4        4.28       10.75      2.26 o
   3   9   4      212.19      224.54      5.90 o
   4   9   4       19.52       20.15      3.20 o
   5   9   4        1.20       -1.20      2.83 o
   6   9   4        2.29       -1.70      3.59 o
   7   9   4        8.95        3.17      4.71 o
   8   9   4        0.23       -0.48      5.20 o
  -8  10   4        7.05        1.18      7.48 o
  -7  10   4        0.25       -6.30      6.30 o
  -6  10   4        3.82       11.12      3.72 o
  -5  10   4       10.48       14.51      3.02 o
  -4  10   4        1.32        1.69      2.51 o
  -3  10   4       59.77       63.93      4.54 o
  -2  10   4       40.85       36.71      3.40 o
  -1  10   4        0.00        2.54      2.31 o
   0  10   4        4.53       -0.52      2.34 o
   1  10   4       76.60       82.86      3.68 o
   2  10   4       88.55       86.01      4.24 o
   3  10   4        8.16        2.78      2.62 o
   4  10   4       46.35       36.75      3.91 o
   5  10   4        3.36        0.53      3.30 o
   6  10   4       13.27        6.47      4.19 o
   7  10   4        0.35       -4.31      7.68 o
  -7  11   4       12.28       -3.94      6.69 o
  -6  11   4        4.11       12.69      4.64 o
  -5  11   4        0.13       -3.57      3.57 o
  -4  11   4       28.76       28.95      4.82 o
  -3  11   4       24.95       25.64      3.41 o
  -2  11   4       18.39       19.89      3.30 o
  -1  11   4      338.51      343.50      7.52 o
   0  11   4        4.85        7.16      3.43 o
   1  11   4       99.58      100.54      4.61 o
   2  11   4        0.63       -2.09      2.61 o
   3  11   4        6.70        3.55      3.05 o
   4  11   4        2.64       -0.49      4.72 o
   5  11   4        7.64        6.56      4.99 o
   6  11   4        0.00        5.13      5.10 o
  -6  12   4       31.76       16.54      8.27 o
  -5  12   4       45.44       42.95      6.10 o
  -4  12   4       16.13       15.89      4.71 o
  -3  12   4       22.46       21.83      4.92 o
  -2  12   4        0.01       -1.46      3.94 o
  -1  12   4        8.19       12.49      4.15 o
   0  12   4        0.29       13.96      4.31 o
   1  12   4       95.69      118.52     11.02 o
   2  12   4       47.35       42.53      8.27 o
   3  12   4        0.96        2.42      9.84 o
   4  12   4       13.53       13.98      4.73 o
   5  12   4        0.69        6.43      4.99 o
  -4  13   4        0.98       -0.88      4.26 o
  -3  13   4       10.19       25.45      9.06 o
  -2  13   4        2.36        6.72      4.31 o
  -1  13   4       13.30        6.21      4.31 o
   0  13   4       21.18       21.26      7.48 o
   1  13   4       29.87       39.77      8.27 o
   2  13   4        1.51       12.21      6.69 o
   3  13   4       22.24       19.29      7.88 o
   4  13   4        4.29        4.72      7.09 o
  -1  14   4        2.86       -5.91      5.91 o
   0  14   4       15.24       18.90      7.48 o
   1  14   4        0.97       -1.97      6.30 o
 -11   1   5        4.98        6.12     10.63 o
 -10   1   5       19.82       13.78      3.94 o
  -9   1   5        0.67       -0.91      2.30 o
  -8   1   5       39.81       41.98      2.97 o
  -7   1   5      316.86      295.54      5.12 o
  -6   1   5      553.61      575.39      7.00 o
  -5   1   5      244.86      221.49      4.24 o
  -4   1   5        4.03        5.96      1.61 o
  -3   1   5       19.82       10.60      1.26 o
  -2   1   5       33.05       25.59      1.21 o
  -1   1   5      371.01      388.18      4.20 o
   0   1   5    10244.41    10468.00     86.95 o
   1   1   5     9014.68     9210.77     69.54 o
   2   1   5     3844.08     3847.55     32.51 o
   3   1   5       37.07       42.98      1.75 o
   4   1   5        6.72        7.11      1.29 o
   5   1   5      157.50      156.62      2.77 o
   6   1   5      159.96      173.27      5.63 o
   7   1   5        0.93       -3.58      3.59 o
   8   1   5       26.86       25.47      6.47 o
   9   1   5       63.57       53.86      7.24 o
  10   1   5        0.04       -6.69      7.48 o
 -11   2   5       49.00       37.29      7.24 o
 -10   2   5       94.75       96.25      6.81 o
  -9   2   5       23.81       31.97      3.08 o
  -8   2   5       88.63       88.54      3.70 o
  -7   2   5       21.06       23.35      2.73 o
  -6   2   5      341.56      333.08      5.81 o
  -5   2   5      452.71      427.71      5.67 o
  -4   2   5      572.68      595.65      7.37 o
  -3   2   5        4.81        5.22      1.23 o
  -2   2   5      104.27      108.45      4.16 o
  -1   2   5     2518.58     2462.10     18.35 o
   0   2   5     2970.14     3012.15     21.95 o
   1   2   5       88.09       95.25      1.68 o
   2   2   5     2684.61     2788.87     19.24 o
   3   2   5      209.38      229.81      2.60 o
   4   2   5      134.41      137.04      1.99 o
   5   2   5       26.18       31.43      1.69 o
   6   2   5       14.81       12.64      2.04 o
   7   2   5      107.53      107.14      5.85 o
   8   2   5       10.71       17.91      4.31 o
   9   2   5       37.41       38.90      6.33 o
  10   2   5        4.08        1.97      8.27 o
  11   2   5        0.29       -8.66      8.66 o
 -11   3   5       20.35       19.88      6.68 o
 -10   3   5       36.61       35.94      6.25 o
  -9   3   5      146.47      161.54      5.68 o
  -8   3   5      348.21      356.55      7.50 o
  -7   3   5      228.31      224.41      5.84 o
  -6   3   5      347.36      342.22      5.86 o
  -5   3   5       30.57       30.97      2.59 o
  -4   3   5      964.33     1034.68     12.01 o
  -3   3   5      478.17      485.31      7.57 o
  -2   3   5      359.00      297.47      4.71 o
  -1   3   5      327.37      287.65      4.26 o
   0   3   5       79.19       83.62      1.69 o
   1   3   5      105.86      102.18      1.69 o
   2   3   5     1774.88     1749.89     12.16 o
   3   3   5       73.89       54.85      2.13 o
   4   3   5      739.57      733.70      5.90 o
   5   3   5       21.35       22.12      1.64 o
   6   3   5      235.33      229.48      6.21 o
   7   3   5      745.49      756.67     19.00 o
   8   3   5      186.92      190.05      7.95 o
   9   3   5        0.06       -3.75      6.50 o
  10   3   5        0.14       -7.48      7.48 o
 -11   4   5        0.05       -0.24      6.39 o
 -10   4   5       14.71       15.11      3.99 o
  -9   4   5      152.04      165.17      5.89 o
  -8   4   5      136.27      157.60      5.55 o
  -7   4   5      146.90      141.24      7.26 o
  -6   4   5      276.78      274.67      5.49 o
  -5   4   5      899.28      878.18     11.32 o
  -4   4   5      647.48      606.29      9.39 o
  -3   4   5     1205.39     1252.94     15.41 o
  -2   4   5      402.33      447.17      6.06 o
  -1   4   5       10.96       14.29      1.20 o
   0   4   5     1538.83     1506.25     13.97 o
   1   4   5     1786.21     1705.58     14.46 o
   2   4   5      124.54      138.19      2.36 o
   3   4   5       20.22       19.21      1.62 o
   4   4   5      466.56      476.63      5.43 o
   5   4   5      646.46      678.01      8.56 o
   6   4   5      163.13      178.91      6.76 o
   7   4   5       42.18       45.23      4.70 o
   8   4   5       76.95       73.72      8.27 o
   9   4   5        1.92       -1.86      4.64 o
  10   4   5       18.34       18.15      6.33 o
 -11   5   5       15.04       14.96      9.84 o
 -10   5   5        3.05        5.27      3.80 o
  -9   5   5        0.35        3.10      2.82 o
  -8   5   5       59.28       65.43      4.16 o
  -7   5   5      541.08      548.94      8.54 o
  -6   5   5      657.93      680.17      9.39 o
  -5   5   5       62.36       65.53      4.88 o
  -4   5   5      352.60      339.06      6.94 o
  -3   5   5      292.15      277.51      5.93 o
  -2   5   5        8.78        5.37      1.12 o
  -1   5   5      487.48      455.97      5.92 o
   0   5   5       48.85       41.87      1.76 o
   1   5   5     1690.17     1787.33     15.48 o
   2   5   5      155.68      193.05      3.36 o
   3   5   5      410.83      401.41      5.32 o
   4   5   5        8.24        6.94      1.94 o
   5   5   5      220.46      211.75      4.96 o
   6   5   5       48.28       43.42      3.93 o
   7   5   5       29.14       37.01      5.66 o
   8   5   5       42.02       37.34      6.50 o
   9   5   5       15.05       10.83      5.49 o
  10   5   5       15.17       11.51      6.15 o
 -10   6   5        0.02       -4.70      6.11 o
  -9   6   5        0.15        3.23      3.64 o
  -8   6   5       10.63        8.48      2.48 o
  -7   6   5       24.79       19.39      3.04 o
  -6   6   5       22.10       10.74      3.91 o
  -5   6   5      655.28      648.47      9.80 o
  -4   6   5      132.85      143.51      5.89 o
  -3   6   5      208.04      206.27      5.91 o
  -2   6   5       38.20       34.81      2.64 o
  -1   6   5      417.35      440.49      6.60 o
   0   6   5     1276.31     1267.55     12.06 o
   1   6   5       46.74       53.63      2.38 o
   2   6   5      337.26      314.96      4.75 o
   3   6   5        0.11       -1.27      1.27 o
   4   6   5      190.75      176.25      5.05 o
   5   6   5      248.99      242.69      6.25 o
   6   6   5      666.85      627.50     13.56 o
   7   6   5       11.22       10.73      4.82 o
   8   6   5        9.71        3.33      4.82 o
   9   6   5       21.21       12.07      5.55 o
  10   6   5        0.76       -3.54      7.09 o
 -10   7   5        1.76        0.79      8.66 o
  -9   7   5        0.13       -3.13      3.39 o
  -8   7   5       27.41       19.86      2.96 o
  -7   7   5       91.87       85.03      3.97 o
  -6   7   5       17.16       17.47      2.58 o
  -5   7   5       85.73       90.49      4.84 o
  -4   7   5       98.03       96.87      4.03 o
  -3   7   5       41.30       36.00      2.69 o
  -2   7   5      121.94      105.89      4.33 o
  -1   7   5      402.38      419.32      6.30 o
   0   7   5      327.77      319.72      5.10 o
   1   7   5      167.27      162.81      3.65 o
   2   7   5       82.16       80.91      3.36 o
   3   7   5      337.91      343.78      5.48 o
   4   7   5       11.69       13.19      2.72 o
   5   7   5       21.47       23.63      2.89 o
   6   7   5        5.80        7.91      3.47 o
   7   7   5        0.10       -3.86      3.86 o
   8   7   5        5.86        3.32      4.92 o
   9   7   5        1.03       -0.03      5.30 o
  -9   8   5        2.07        0.00      8.27 o
  -8   8   5        9.50        5.24      3.05 o
  -7   8   5        0.09       -2.27      2.27 o
  -6   8   5       58.65       40.54      3.48 o
  -5   8   5      188.29      181.05      5.59 o
  -4   8   5      129.10      123.10      5.58 o
  -3   8   5       16.23       14.83      2.46 o
  -2   8   5      256.13      265.52      6.04 o
  -1   8   5      360.60      338.04      7.02 o
   0   8   5       22.21       21.59      2.03 o
   1   8   5      126.05      130.12      3.74 o
   2   8   5      404.20      417.66      6.41 o
   3   8   5        0.51        1.71      2.24 o
   4   8   5       13.55       17.32      2.94 o
   5   8   5       38.79       54.21      4.37 o
   6   8   5       68.15       82.35      5.97 o
   7   8   5        5.30        3.80      4.71 o
   8   8   5        4.17       -2.59      4.72 o
   9   8   5        0.56       -1.57      7.09 o
  -9   9   5        8.17        1.57      8.27 o
  -8   9   5       16.51       15.79      4.47 o
  -7   9   5       49.90       54.45      4.59 o
  -6   9   5        8.13        9.22      2.90 o
  -5   9   5       11.52        7.99      2.73 o
  -4   9   5      109.76      117.14      4.88 o
  -3   9   5      399.38      372.58      7.77 o
  -2   9   5      164.23      169.58      5.40 o
  -1   9   5      113.60      106.94      4.43 o
   0   9   5        3.83        1.09      1.88 o
   1   9   5      434.16      430.86      6.87 o
   2   9   5       33.53       29.07      3.13 o
   3   9   5        0.45       -2.30      2.30 o
   4   9   5       45.42       40.06      3.69 o
   5   9   5       16.87       22.17      3.76 o
   6   9   5        4.66        6.34      4.54 o
   7   9   5        1.10        0.98      9.25 o
   8   9   5        2.89       -1.97      6.69 o
  -8  10   5        9.92       12.21      8.27 o
  -7  10   5        2.35        4.62      4.15 o
  -6  10   5       12.50       14.00      4.64 o
  -5  10   5       31.89       43.72      3.94 o
  -4  10   5        1.59        0.89      2.51 o
  -3  10   5      110.12      113.34      4.94 o
  -2  10   5        0.55        4.81      2.72 o
  -1  10   5      601.80      629.41     10.49 o
   0  10   5      702.66      717.35      9.60 o
   1  10   5      113.01      119.58      4.16 o
   2  10   5      137.57      143.45      5.69 o
   3  10   5        4.70        6.97      2.72 o
   4  10   5        0.22       -1.87      2.79 o
   5  10   5       31.65       32.48      4.42 o
   6  10   5       35.25       24.94      6.05 o
   7  10   5       39.84       34.92      6.53 o
  -7  11   5       13.18       11.81      8.27 o
  -6  11   5        2.69        4.66      4.43 o
  -5  11   5       43.28       41.62      7.09 o
  -4  11   5        7.36        2.36      3.69 o
  -3  11   5        4.41        3.89      3.27 o
  -2  11   5      170.54      166.77      6.07 o
  -1  11   5      137.00      150.94      5.81 o
   0  11   5       78.45       77.96      4.32 o
   1  11   5        2.77        6.31      3.25 o
   2  11   5       61.42       68.81      4.29 o
   3  11   5       36.39       35.15      3.72 o
   4  11   5       14.24        8.15      3.76 o
   5  11   5       10.25        2.42      4.72 o
   6  11   5       18.88       15.68      6.05 o
  -6  12   5       11.24       10.99      5.10 o
  -5  12   5        3.37        0.63      4.15 o
  -4  12   5       22.51       20.04     10.24 o
  -3  12   5        0.02       -3.16      4.92 o
  -2  12   5       85.35       79.94      6.89 o
  -1  12   5        0.00       -3.75      3.75 o
   0  12   5      237.91      285.86     15.75 o
   1  12   5      157.45      162.22     12.60 o
   2  12   5       23.14       35.96      5.27 o
   3  12   5        6.35       15.86      4.59 o
   4  12   5        0.10       -5.32      5.32 o
   5  12   5        7.30       12.62      5.70 o
  -4  13   5        0.16       -0.79      4.15 o
  -3  13   5        1.78       -3.74      8.47 o
  -2  13   5       54.86       50.53      6.11 o
  -1  13   5       13.72       20.87      7.09 o
   0  13   5        7.00        5.91      6.30 o
   1  13   5       13.67       11.42      7.09 o
   2  13   5        0.26       -1.97      5.91 o
   3  13   5        6.56       16.14      7.48 o
   0  14   5        0.71        1.57      6.30 o
 -12   0   6       25.57       33.47     11.42 o
 -11   0   6        5.79        9.84      8.66 o
 -10   0   6        2.79        2.34      3.71 o
  -9   0   6        2.04        2.36      3.08 o
  -8   0   6       53.00       52.37      6.11 o
  -7   0   6       34.83       36.31      5.42 o
  -6   0   6      553.40      557.72     17.72 o
  -5   0   6      288.27      281.22      9.19 o
  -4   0   6      146.65      106.64      5.57 o
  -3   0   6       68.51       56.70      3.90 o
  -2   0   6        2.36        1.47      1.09 o
  -1   0   6      602.38      650.49      8.17 o
   0   0   6     2616.90     2637.28     31.10 o
   1   0   6     5348.06     5493.22     49.70 o
   2   0   6      778.08      830.69     14.17 o
   3   0   6     2339.62     2399.59     76.58 o
   4   0   6      619.80      640.76     15.95 o
   5   0   6      158.51      177.46      7.09 o
   6   0   6       84.74       86.38      5.87 o
   7   0   6       79.60       70.32      5.67 o
   8   0   6       12.78       19.69      7.88 o
   9   0   6       16.12       16.14      8.66 o
  10   0   6        3.98       -7.48      7.48 o
 -11   1   6       25.47       14.57      6.54 o
 -10   1   6       10.72        2.33      3.04 o
  -9   1   6       12.46       10.42      2.83 o
  -8   1   6      119.32      108.01      4.56 o
  -7   1   6      522.04      495.25      8.65 o
  -6   1   6      983.13      956.24     12.44 o
  -5   1   6      337.31      312.18      6.84 o
  -4   1   6       13.15       23.37      2.18 o
  -3   1   6      823.82      815.76      8.70 o
  -2   1   6     2440.60     2387.06     27.20 o
  -1   1   6       81.96       83.43      2.04 o
   0   1   6     2124.21     2274.42     17.82 o
   1   1   6      730.97      731.56      7.51 o
   2   1   6       79.90       62.94      2.52 o
   3   1   6       10.66       19.33      1.50 o
   4   1   6      171.19      197.33      4.55 o
   5   1   6       32.23       31.67      2.50 o
   6   1   6      100.72      106.62      4.23 o
   7   1   6       10.62       12.07      3.74 o
   8   1   6       17.31        6.20      5.27 o
   9   1   6       12.49        4.86      5.70 o
  10   1   6       13.59        4.72      8.66 o
 -11   2   6       17.17       21.66      6.96 o
 -10   2   6       10.52       13.76      3.78 o
  -9   2   6        6.26        3.84      2.65 o
  -8   2   6       75.32       74.45      3.60 o
  -7   2   6       16.57       17.71      2.85 o
  -6   2   6       26.76       27.28      2.61 o
  -5   2   6      288.02      288.49      5.09 o
  -4   2   6     3739.39     3809.53     30.39 o
  -3   2   6     1552.11     1575.68     16.38 o
  -2   2   6     1163.65     1224.56     13.32 o
  -1   2   6     1038.40     1057.54      9.97 o
   0   2   6      164.54      146.80      2.58 o
   1   2   6      121.97      146.47      2.19 o
   2   2   6      753.78      816.53      6.80 o
   3   2   6      940.34      989.06     12.50 o
   4   2   6       22.20       17.41      1.27 o
   5   2   6       14.01       15.50      1.54 o
   6   2   6       31.91       27.49      3.71 o
   7   2   6       70.60       73.38      5.19 o
   8   2   6        0.79       -1.98      3.59 o
   9   2   6        0.99       -2.76      7.48 o
  10   2   6       19.47       22.05      9.84 o
 -11   3   6        0.31        0.59      6.50 o
 -10   3   6       67.95       63.09      5.04 o
  -9   3   6      169.21      182.00      6.89 o
  -8   3   6       73.02       75.70      4.65 o
  -7   3   6      155.04      143.99      5.56 o
  -6   3   6       18.48       18.76      2.31 o
  -5   3   6       71.87       70.97      3.49 o
  -4   3   6        8.25        5.15      1.52 o
  -3   3   6       29.35       45.17      3.13 o
  -2   3   6     1567.48     1726.55     17.23 o
  -1   3   6     2008.85     2055.21     19.94 o
   0   3   6      590.53      610.21      5.76 o
   1   3   6        6.05        9.03      0.92 o
   2   3   6      297.85      348.15      3.68 o
   3   3   6      114.28      135.88      2.81 o
   4   3   6        1.89        5.06      0.90 o
   5   3   6      122.64      128.93      3.33 o
   6   3   6        0.25       -2.82      2.82 o
   7   3   6       19.85       23.99      4.16 o
   8   3   6        0.61       -3.40      3.40 o
   9   3   6       18.19       13.39      8.66 o
  10   3   6        0.16       -5.51      8.27 o
 -11   4   6        3.39        3.28     10.24 o
 -10   4   6       36.77       38.66      4.60 o
  -9   4   6        8.98       14.32      3.79 o
  -8   4   6        8.27       10.84      4.72 o
  -7   4   6      145.74      134.69      4.82 o
  -6   4   6        0.41        3.26      2.13 o
  -5   4   6       37.00       47.61      2.79 o
  -4   4   6       54.87       61.21      3.10 o
  -3   4   6      262.73      300.43      6.59 o
  -2   4   6     1714.97     1765.93     17.88 o
  -1   4   6      506.72      508.86      6.13 o
   0   4   6      211.21      219.09      3.54 o
   1   4   6     1512.47     1566.98     13.49 o
   2   4   6       47.44       53.00      2.56 o
   3   4   6      971.98     1024.66      9.15 o
   4   4   6      118.90      137.37      3.24 o
   5   4   6        1.27        3.39      2.54 o
   6   4   6       10.38       10.27      3.71 o
   7   4   6       41.61       31.39      4.55 o
   8   4   6        3.57        2.92      4.44 o
   9   4   6        1.15        0.04      4.92 o
  10   4   6        0.12       -7.88      7.88 o
 -11   5   6        8.49       -0.08      6.78 o
 -10   5   6        1.92        4.90      6.39 o
  -9   5   6        1.85        0.39      3.35 o
  -8   5   6        5.87        2.58      3.19 o
  -7   5   6       94.63       92.13      4.30 o
  -6   5   6       31.75       28.00      2.92 o
  -5   5   6       78.49       84.79      6.37 o
  -4   5   6        0.09       -2.09      2.09 o
  -3   5   6      108.31      131.46      4.60 o
  -2   5   6        3.18        2.81      1.18 o
  -1   5   6      366.11      333.59      4.94 o
   0   5   6      499.78      530.79      6.53 o
   1   5   6      248.90      274.49      4.04 o
   2   5   6      199.57      197.47      3.57 o
   3   5   6      948.63      951.40     10.11 o
   4   5   6       75.38       84.12      3.22 o
   5   5   6      329.04      346.76      7.04 o
   6   5   6       31.80       29.76      6.64 o
   7   5   6        5.75       10.13      4.64 o
   8   5   6        0.40       -2.00      4.54 o
   9   5   6        4.09        0.72      5.01 o
  10   5   6        2.22       -6.30      8.66 o
 -10   6   6       11.41       17.88     10.83 o
  -9   6   6       25.14       31.82      4.75 o
  -8   6   6       46.63       48.07      3.86 o
  -7   6   6       29.34       23.32      3.11 o
  -6   6   6        0.13       -2.28      2.28 o
  -5   6   6        4.76        5.82      2.50 o
  -4   6   6      134.10      134.66      4.28 o
  -3   6   6      214.08      203.32      4.89 o
  -2   6   6      232.24      251.89      4.47 o
  -1   6   6      318.18      334.05      5.22 o
   0   6   6      214.09      220.83      4.19 o
   1   6   6      417.53      379.72      5.25 o
   2   6   6       51.88       54.41      2.52 o
   3   6   6       56.34       51.71      3.09 o
   4   6   6      147.31      142.74      4.79 o
   5   6   6       42.81       49.47      3.50 o
   6   6   6      153.36      158.12      7.23 o
   7   6   6        4.88        2.38      4.26 o
   8   6   6        2.23       -0.32      7.88 o
   9   6   6        1.00       -4.29      4.92 o
 -10   7   6       10.64        5.69      9.84 o
  -9   7   6        0.59       -3.72      5.66 o
  -8   7   6       52.01       54.11      3.70 o
  -7   7   6      117.31      126.36      4.64 o
  -6   7   6       13.86       16.92      2.75 o
  -5   7   6      150.81      156.06      5.15 o
  -4   7   6       81.98       83.69      4.94 o
  -3   7   6       77.35       74.32      3.73 o
  -2   7   6      510.71      505.67      7.13 o
  -1   7   6      711.09      683.25      8.66 o
   0   7   6      219.25      220.47      4.28 o
   1   7   6       67.77       66.01      2.63 o
   2   7   6      148.13      141.64      3.57 o
   3   7   6       34.87       38.63      3.85 o
   4   7   6       82.18       84.44      5.80 o
   5   7   6       59.63       61.91      4.00 o
   6   7   6       12.89       14.68      4.64 o
   7   7   6       18.61        8.32      4.72 o
   8   7   6        2.08        2.83      5.51 o
   9   7   6        1.11       -6.69      6.69 o
  -9   8   6       21.25       22.73      7.49 o
  -8   8   6       27.94       24.17      4.04 o
  -7   8   6        0.13       -1.51      2.30 o
  -6   8   6        2.19        1.36      2.55 o
  -5   8   6      227.53      254.15      6.50 o
  -4   8   6        6.65        7.26      2.55 o
  -3   8   6      152.79      148.42      4.94 o
  -2   8   6      139.72      147.40      4.81 o
  -1   8   6       84.65      100.20      3.63 o
   0   8   6      473.31      449.75      6.61 o
   1   8   6       68.98       61.63      2.81 o
   2   8   6       31.53       34.85      3.02 o
   3   8   6      178.67      169.10      5.10 o
   4   8   6      615.11      589.52      9.19 o
   5   8   6       22.52       15.63      3.40 o
   6   8   6       21.36       25.24      5.27 o
   7   8   6        0.05        2.17      4.64 o
   8   8   6        0.65        2.59      5.10 o
  -9   9   6        9.77       -5.51      7.48 o
  -8   9   6       10.91        8.84      4.40 o
  -7   9   6       20.31       21.89      4.43 o
  -6   9   6       29.69       42.18      3.73 o
  -5   9   6        0.40       -1.51      2.34 o
  -4   9   6        4.79       10.50      2.63 o
  -3   9   6      762.96      763.72     11.73 o
  -2   9   6       55.71       50.44      3.55 o
  -1   9   6        0.40        4.95      1.96 o
   0   9   6       73.68       73.33      3.26 o
   1   9   6      169.19      185.65      5.89 o
   2   9   6      122.73      131.39      4.76 o
   3   9   6       99.01       94.97      4.74 o
   4   9   6       17.53       21.45      3.33 o
   5   9   6        1.62       -0.87      3.44 o
   6   9   6        0.27        6.19      4.72 o
   7   9   6        0.96       -1.99      5.91 o
   8   9   6        1.94        5.12      7.09 o
  -8  10   6        0.49       -1.61      5.75 o
  -7  10   6        2.44        0.44      5.02 o
  -6  10   6        4.32        0.45      4.33 o
  -5  10   6        6.92        6.01      3.18 o
  -4  10   6        0.41       -0.96      2.51 o
  -3  10   6        6.32        3.97      2.69 o
  -2  10   6      180.56      185.61      6.01 o
  -1  10   6      113.68      109.48      4.77 o
   0  10   6        1.20        7.12      2.31 o
   1  10   6        0.76       -2.16      2.30 o
   2  10   6      100.19       86.52      4.29 o
   3  10   6       28.32       26.18      3.36 o
   4  10   6        3.07       -1.31      3.17 o
   5  10   6       12.01        6.05      4.10 o
   6  10   6        6.54        1.86      7.88 o
   7  10   6        0.07        1.97      7.09 o
  -7  11   6        0.07       -3.94      7.52 o
  -6  11   6        1.36        3.49      4.35 o
  -5  11   6        0.21        2.43      4.07 o
  -4  11   6        2.64       -2.00      3.41 o
  -3  11   6        7.68        6.50      4.92 o
  -2  11   6        0.94        6.91      2.97 o
  -1  11   6      100.27      106.98      5.26 o
   0  11   6       72.63       93.16      9.84 o
   1  11   6      108.46      108.75      4.88 o
   2  11   6       14.88       18.23      3.24 o
   3  11   6       14.70       16.89      3.40 o
   4  11   6        9.95        7.14      6.42 o
   5  11   6        4.32        1.75      4.82 o
   6  11   6        1.17        3.42      5.20 o
  -6  12   6        3.23        5.72      4.64 o
  -5  12   6       21.95       31.02      5.70 o
  -4  12   6       18.24       23.40      5.27 o
  -3  12   6       10.25        7.99      4.31 o
  -2  12   6        1.33        6.04      4.15 o
  -1  12   6       10.00        7.46      4.31 o
   0  12   6       41.77       29.14      7.09 o
   1  12   6        2.37        6.69      5.91 o
   2  12   6        1.98        4.66      8.27 o
   3  12   6        1.52       -3.54      3.90 o
   4  12   6        7.30        7.98      5.12 o
   5  12   6       12.70       13.90     10.83 o
  -4  13   6        0.46        2.19      4.43 o
  -3  13   6        3.61        5.44      4.43 o
  -2  13   6       54.70       56.05      7.68 o
  -1  13   6       73.57       76.78      9.84 o
   0  13   6        0.01        0.79      5.91 o
   1  13   6       10.58       11.81      6.69 o
   2  13   6        3.28        4.33      6.30 o
   3  13   6        1.14        6.69      6.69 o
 -11   1   7       87.05       79.33      8.77 o
 -10   1   7       33.60       28.83      3.74 o
  -9   1   7       15.17       12.61      3.43 o
  -8   1   7       81.50       73.38      5.09 o
  -7   1   7      567.65      549.90      9.43 o
  -6   1   7        0.97        9.56      2.81 o
  -5   1   7       19.28       16.98      3.58 o
  -4   1   7       97.33      110.58      3.54 o
  -3   1   7      808.58      865.67      9.29 o
  -2   1   7      123.68      172.82      3.43 o
  -1   1   7      650.83      709.13      6.89 o
   0   1   7     3059.52     3261.73     23.63 o
   1   1   7       72.76       68.80      1.59 o
   2   1   7      825.82      813.49      7.78 o
   3   1   7      383.33      418.43      6.33 o
   4   1   7       30.39       38.23      2.80 o
   5   1   7        0.09       -1.59      1.83 o
   6   1   7      199.84      210.11      7.11 o
   7   1   7       22.49       19.41      3.91 o
   8   1   7        0.20       -4.99      4.99 o
   9   1   7       16.64       12.40      6.13 o
  10   1   7       11.12       -0.79      8.66 o
 -11   2   7       13.64       10.87      8.47 o
 -10   2   7       14.87       19.53      3.53 o
  -9   2   7      111.98      138.10      5.54 o
  -8   2   7       45.04       47.63      4.45 o
  -7   2   7      211.06      208.17      5.84 o
  -6   2   7       10.32       12.05      2.35 o
  -5   2   7        6.54        3.03      1.48 o
  -4   2   7        4.91        5.19      1.41 o
  -3   2   7      756.75      753.58     11.69 o
  -2   2   7      974.52     1045.71     10.47 o
  -1   2   7      165.26      194.82      3.27 o
   0   2   7     2015.26     2042.68     17.04 o
   1   2   7     5853.32     6087.94     43.44 o
   2   2   7      848.69      906.98      7.46 o
   3   2   7       47.87       41.93      2.15 o
   4   2   7       83.14       78.97      2.69 o
   5   2   7      475.73      506.85      8.37 o
   6   2   7        0.34        0.97      3.15 o
   7   2   7       42.50       43.89      5.71 o
   8   2   7       47.90       35.80      6.39 o
   9   2   7       10.90       11.57      5.98 o
  10   2   7        0.38       -7.48      8.27 o
 -11   3   7       12.30       20.47      7.24 o
 -10   3   7        4.03        2.02      4.02 o
  -9   3   7       92.84      102.64      6.93 o
  -8   3   7       30.22       29.11      3.61 o
  -7   3   7      232.85      222.26      6.85 o
  -6   3   7      431.30      418.65      7.53 o
  -5   3   7      414.53      435.95      7.29 o
  -4   3   7      426.68      436.16      6.92 o
  -3   3   7      110.33       92.95      2.72 o
  -2   3   7      162.91      207.16      3.87 o
  -1   3   7     1031.85      953.10     10.53 o
   0   3   7      584.59      568.04      6.39 o
   1   3   7       52.39       51.03      1.57 o
   2   3   7       88.19       69.66      1.82 o
   3   3   7      839.52      826.44      6.65 o
   4   3   7      702.44      731.84      6.46 o
   5   3   7      152.83      161.23      6.19 o
   6   3   7       20.18       24.08      3.91 o
   7   3   7        4.24       -0.35      3.29 o
   8   3   7        1.18       -0.69      3.65 o
   9   3   7        0.66       -7.09      7.48 o
  10   3   7        8.69        1.57      9.06 o
 -11   4   7        0.66        0.97      6.54 o
 -10   4   7       31.40       25.33      4.92 o
  -9   4   7       50.48       58.93      6.67 o
  -8   4   7      161.87      170.48      6.57 o
  -7   4   7      140.07      154.11      5.17 o
  -6   4   7        7.57        5.32      3.01 o
  -5   4   7      347.24      316.85      6.80 o
  -4   4   7      171.06      157.93      4.64 o
  -3   4   7      854.29      797.68     11.18 o
  -2   4   7       60.55       63.33      2.41 o
  -1   4   7      386.57      380.89      5.59 o
   0   4   7      379.77      407.51      5.26 o
   1   4   7        4.76        4.65      1.06 o
   2   4   7      262.53      260.32      4.24 o
   3   4   7      130.20      126.74      2.91 o
   4   4   7       10.97        8.45      1.81 o
   5   4   7      325.09      338.39      7.79 o
   6   4   7      300.76      294.16      8.90 o
   7   4   7       42.30       39.78      5.66 o
   8   4   7        0.00       -2.50      4.15 o
   9   4   7        7.90       20.87      9.45 o
  10   4   7        0.12       -5.51      9.06 o
 -11   5   7        0.98       -6.40      6.40 o
 -10   5   7       22.62       36.45     11.02 o
  -9   5   7        0.01       -1.85      3.58 o
  -8   5   7        0.03       -0.17      3.06 o
  -7   5   7       49.29       41.45      3.38 o
  -6   5   7       52.62       54.86      3.77 o
  -5   5   7      164.15      186.15      5.57 o
  -4   5   7       94.83       98.03      4.05 o
  -3   5   7      548.10      535.80      8.90 o
  -2   5   7      426.42      439.05      6.00 o
  -1   5   7      236.37      205.25      3.95 o
   0   5   7       49.10       42.59      1.92 o
   1   5   7       56.42       54.77      2.10 o
   2   5   7       14.93       17.35      1.85 o
   3   5   7      525.85      506.26      7.70 o
   4   5   7      257.69      243.57      5.10 o
   5   5   7      267.22      264.68     10.31 o
   6   5   7        0.66       -0.04      3.34 o
   7   5   7       10.90        8.98      3.81 o
   8   5   7        4.65        0.67      4.29 o
   9   5   7        1.23       -4.64      4.64 o
 -10   6   7        0.00        2.38      6.39 o
  -9   6   7        6.08       12.45      4.75 o
  -8   6   7       66.74       60.44      5.26 o
  -7   6   7       30.76       29.06      3.29 o
  -6   6   7       30.04       21.11      2.98 o
  -5   6   7       23.73       18.65      2.97 o
  -4   6   7        0.95        2.54      2.13 o
  -3   6   7       78.78       80.04      4.83 o
  -2   6   7      265.83      262.98      4.69 o
  -1   6   7      301.14      290.79      5.00 o
   0   6   7        6.45        9.09      1.56 o
   1   6   7       14.55       23.60      1.68 o
   2   6   7       64.17       79.52      2.62 o
   3   6   7       64.30       63.68      3.04 o
   4   6   7      276.96      252.28      8.05 o
   5   6   7        1.16       -2.06      2.63 o
   6   6   7        1.18        3.16      3.57 o
   7   6   7       12.58       10.52      4.72 o
   8   6   7        5.13        5.45      4.81 o
   9   6   7        9.79        1.38      5.30 o
 -10   7   7        0.01        0.65      6.50 o
  -9   7   7        3.44       11.68      6.26 o
  -8   7   7        0.01        0.01      2.32 o
  -7   7   7       14.19       19.97      2.76 o
  -6   7   7       28.84       34.73      3.21 o
  -5   7   7      732.25      678.36     10.71 o
  -4   7   7        8.35       11.32      2.98 o
  -3   7   7      466.40      446.71      7.95 o
  -2   7   7       25.84       26.93      2.20 o
  -1   7   7        0.12        2.13      1.64 o
   0   7   7       43.31       43.03      2.34 o
   1   7   7        0.03       -0.63      1.44 o
   2   7   7      370.82      354.56      6.44 o
   3   7   7      161.38      159.95      4.72 o
   4   7   7        2.46        6.45      2.37 o
   5   7   7        4.70        4.02      3.08 o
   6   7   7        0.08       -1.34      3.93 o
   7   7   7       34.32       29.19     17.13 o
   8   7   7        7.36       12.52      5.58 o
   9   7   7        4.72       -6.69      6.69 o
  -9   8   7        0.48        4.17      4.10 o
  -8   8   7       15.01       12.34      4.17 o
  -7   8   7        9.85       11.83      2.73 o
  -6   8   7        5.63        3.89      2.56 o
  -5   8   7       63.02       57.29      4.59 o
  -4   8   7      203.05      199.11      5.88 o
  -3   8   7      322.48      309.21      6.83 o
  -2   8   7      129.02      125.55      4.60 o
  -1   8   7      278.38      269.00      5.41 o
   0   8   7       62.06       67.96      3.13 o
   1   8   7        6.92        9.16      2.35 o
   2   8   7        9.28        3.73      3.49 o
   3   8   7       66.14       64.01      3.61 o
   4   8   7       13.52       22.17      3.07 o
   5   8   7        5.65        1.34      3.42 o
   6   8   7        0.67        1.47      4.26 o
   7   8   7        0.03       -4.15      4.15 o
   8   8   7        4.11        2.13      5.51 o
  -9   9   7        0.56        2.56      4.47 o
  -8   9   7        1.13       -0.82      3.83 o
  -7   9   7       16.91       18.16      4.49 o
  -6   9   7       46.68       51.63      3.96 o
  -5   9   7        2.68        4.04      2.59 o
  -4   9   7        4.84        4.47      2.80 o
  -3   9   7       66.17       71.69      4.13 o
  -2   9   7      420.55      428.16      8.31 o
  -1   9   7      483.01      480.62      7.72 o
   0   9   7      188.92      184.92      4.84 o
   1   9   7       36.69       31.78      3.12 o
   2   9   7       78.51       83.54      4.09 o
   3   9   7       28.39       30.16      3.29 o
   4   9   7       39.78       28.95      3.57 o
   5   9   7       19.11       17.33      4.34 o
   6   9   7        0.68        1.42      4.64 o
   7   9   7        0.95       -4.52      4.52 o
  -8  10   7       12.81       11.07      4.94 o
  -7  10   7        2.78        1.68      4.05 o
  -6  10   7        1.77       -1.86      3.78 o
  -5  10   7       19.98       28.79      5.10 o
  -4  10   7      210.66      198.60      6.38 o
  -3  10   7        8.00        2.92      2.59 o
  -2  10   7       14.26       12.27      2.98 o
  -1  10   7        4.40        5.39      3.12 o
   0  10   7       12.48       11.57      4.86 o
   1  10   7       14.61       11.34      2.81 o
   2  10   7       32.79       25.89      3.33 o
   3  10   7        0.56       -2.57      2.57 o
   4  10   7        5.77        0.70      3.31 o
   5  10   7        3.44       -2.78      4.53 o
   6  10   7        0.26       -1.60      8.07 o
   7  10   7        1.39        5.12      7.09 o
  -7  11   7        1.92       -3.29      4.92 o
  -6  11   7       10.32        7.31      4.92 o
  -5  11   7        0.22       -2.42      3.78 o
  -4  11   7       14.66       17.16      4.43 o
  -3  11   7       72.35       74.34      9.06 o
  -2  11   7      176.77      182.99      6.86 o
  -1  11   7      139.54      162.62      5.99 o
   0  11   7        8.04        2.01      3.47 o
   1  11   7        0.81       -0.21      2.97 o
   2  11   7        5.55        1.18      2.85 o
   3  11   7       28.67       33.71      3.84 o
   4  11   7       22.48       17.71      4.66 o
   5  11   7        4.45        3.32      5.20 o
   6  11   7        0.80        1.18      7.09 o
  -6  12   7        1.91        2.60      4.99 o
  -5  12   7        1.38        1.92      4.35 o
  -4  12   7        4.29        6.51      4.54 o
  -3  12   7       13.88       12.76      4.71 o
  -2  12   7        4.32        4.13      4.03 o
  -1  12   7        7.85       10.63      6.30 o
   0  12   7       26.08       17.72      6.69 o
   1  12   7        7.90        5.12      5.91 o
   2  12   7        0.01        1.18      4.18 o
   3  12   7        0.01       -4.15      4.15 o
   4  12   7        0.12       -1.16      4.87 o
  -4  13   7        2.71        5.70      4.64 o
  -3  13   7       27.16       29.70      5.66 o
  -2  13   7        0.11        0.79      5.91 o
  -1  13   7        1.91        5.91      6.30 o
   0  13   7        0.63       -1.18      5.91 o
   1  13   7        0.43        6.30      5.91 o
   2  13   7       10.35       14.57      7.48 o
   3  13   7        1.26       -0.39      6.30 o
 -11   0   8      108.63      102.77     13.39 o
 -10   0   8       99.05      107.37      6.78 o
  -9   0   8       70.08       74.44      5.56 o
  -8   0   8      379.34      355.91     12.67 o
  -7   0   8      332.89      314.97     11.69 o
  -6   0   8       14.05       30.65      5.91 o
  -5   0   8     1041.04     1044.01     20.86 o
  -4   0   8     5932.94     5764.55     84.55 o
  -3   0   8      599.58      572.29      9.76 o
  -2   0   8      127.19      150.62      4.23 o
  -1   0   8     5575.14     5854.24     58.50 o
   0   0   8     3088.83     3298.24     39.05 o
   1   0   8     8204.28     8375.50     75.02 o
   2   0   8      999.08     1067.84     18.24 o
   3   0   8      718.48      813.80     15.07 o
   4   0   8      307.99      323.53      8.58 o
   5   0   8       32.04       29.28      3.48 o
   6   0   8      216.42      224.83     14.96 o
   7   0   8      148.23      146.48     13.39 o
   8   0   8       17.35        4.72      7.88 o
   9   0   8       50.70       63.79     11.02 o
  10   0   8       34.85       38.19     11.42 o
 -11   1   8       50.32       42.27      7.93 o
 -10   1   8        0.42       -0.84      3.01 o
  -9   1   8       40.41       38.15      3.75 o
  -8   1   8       34.07       29.59      3.25 o
  -7   1   8      603.01      580.70      9.85 o
  -6   1   8     2250.62     2171.01     23.64 o
  -5   1   8      889.22      897.01     11.73 o
  -4   1   8     1348.03     1438.85     15.94 o
  -3   1   8      335.77      329.85      5.35 o
  -2   1   8      822.61      731.14      8.73 o
  -1   1   8       41.35       62.01      1.66 o
   0   1   8      504.41      591.32      5.47 o
   1   1   8     3195.23     3415.02     26.55 o
   2   1   8      775.44      811.43      7.42 o
   3   1   8      576.77      602.92     11.03 o
   4   1   8      883.67      904.35     28.30 o
   5   1   8      166.20      164.71      6.06 o
   6   1   8        8.80        7.66      3.06 o
   7   1   8       58.55       63.86      7.10 o
   8   1   8      258.73      274.41     12.39 o
   9   1   8       55.93       64.86      7.93 o
  10   1   8        2.43        0.00      9.06 o
 -11   2   8        3.45       13.19      6.96 o
 -10   2   8       78.39       79.77      4.97 o
  -9   2   8      332.62      355.47      8.36 o
  -8   2   8      117.21      129.29      5.12 o
  -7   2   8        5.52        1.43      2.53 o
  -6   2   8       12.22       15.12      2.62 o
  -5   2   8      205.64      182.78      4.26 o
  -4   2   8      816.01      809.25      9.50 o
  -3   2   8      659.34      704.89     17.69 o
  -2   2   8       51.87       44.85      1.93 o
  -1   2   8      762.22      726.39     10.07 o
   0   2   8       13.66       34.26      1.47 o
   1   2   8      583.76      657.24      8.69 o
   2   2   8      303.87      300.60      5.17 o
   3   2   8        4.77        4.25      1.24 o
   4   2   8       42.28       45.65      2.64 o
   5   2   8      425.51      426.19      9.90 o
   6   2   8      269.77      257.70      8.16 o
   7   2   8       16.90        5.95      3.65 o
   8   2   8        2.23       -1.01      5.15 o
   9   2   8        0.31       -3.54      5.57 o
  10   2   8        2.88        1.57      9.45 o
 -11   3   8        2.95        3.32      6.39 o
 -10   3   8       22.65       16.21      4.06 o
  -9   3   8       76.54       91.41      5.52 o
  -8   3   8      128.12      120.30      5.60 o
  -7   3   8        6.24        4.31      2.76 o
  -6   3   8        1.53        0.70      1.82 o
  -5   3   8       68.59       74.45      3.35 o
  -4   3   8       23.85       23.97      2.17 o
  -3   3   8        0.58        0.61      1.36 o
  -2   3   8       20.13       20.42      1.74 o
  -1   3   8      133.75      130.00      3.24 o
   0   3   8      394.95      469.35      6.18 o
   1   3   8      202.01      230.19      3.47 o
   2   3   8      223.99      239.12      3.45 o
   3   3   8       43.80       43.74      1.48 o
   4   3   8       58.71       53.16      3.11 o
   5   3   8       40.30       36.50      4.01 o
   6   3   8       77.89       68.19      5.01 o
   7   3   8       20.09       16.88      3.92 o
   8   3   8       35.37       42.35      6.78 o
   9   3   8        0.63       -7.48      7.48 o
  10   3   8       14.62        3.54      9.45 o
 -11   4   8        5.00        4.90      6.39 o
 -10   4   8       15.32       16.17      4.74 o
  -9   4   8       27.40       25.42      4.17 o
  -8   4   8        2.48       -0.97      2.99 o
  -7   4   8      121.61      130.13      4.79 o
  -6   4   8       71.54       57.32      3.72 o
  -5   4   8      125.34      121.45      4.19 o
  -4   4   8       41.51       41.83      3.24 o
  -3   4   8      105.67      124.63      3.76 o
  -2   4   8      273.64      277.87      4.89 o
  -1   4   8      670.68      718.67      8.80 o
   0   4   8      465.27      482.63      5.99 o
   1   4   8      659.07      692.80     12.73 o
   2   4   8      766.47      807.18     12.47 o
   3   4   8        1.01        0.91      1.32 o
   4   4   8       17.49       17.75      2.34 o
   5   4   8       43.57       43.15      4.44 o
   6   4   8        0.43       -3.11      3.11 o
   7   4   8        6.50        0.11      3.39 o
   8   4   8        9.73        8.27      4.59 o
   9   4   8        0.07       -7.48      7.48 o
 -11   5   8       28.88       19.06     11.62 o
 -10   5   8       40.46       39.39      7.93 o
  -9   5   8        0.06        3.09      3.40 o
  -8   5   8       49.06       47.45      3.78 o
  -7   5   8      297.01      308.79      7.18 o
  -6   5   8       10.85        7.36      2.47 o
  -5   5   8        1.72        0.07      1.95 o
  -4   5   8       20.31       22.75      2.59 o
  -3   5   8       50.07       55.73      2.81 o
  -2   5   8      538.47      516.49      7.31 o
  -1   5   8     1190.70     1225.62     12.53 o
   0   5   8     1285.89     1284.32     12.85 o
   1   5   8      244.57      254.89      4.12 o
   2   5   8       48.82       53.22      4.92 o
   3   5   8      304.29      314.29      5.96 o
   4   5   8      599.11      603.70     10.82 o
   5   5   8       25.85       21.98      3.92 o
   6   5   8      102.34      112.89      6.31 o
   7   5   8        4.55        2.90      3.70 o
   8   5   8        0.04        3.22      4.65 o
   9   5   8        0.44       -4.72      8.66 o
 -10   6   8       22.93       20.97      7.37 o
  -9   6   8       60.82       66.91     15.36 o
  -8   6   8        3.40        5.35      2.87 o
  -7   6   8        2.58        2.71      2.54 o
  -6   6   8      173.72      186.14      6.68 o
  -5   6   8      595.54      575.67     13.07 o
  -4   6   8      561.15      525.53     13.19 o
  -3   6   8       94.73       92.59      4.33 o
  -2   6   8      133.28      131.05      3.58 o
  -1   6   8       27.15       26.09      1.99 o
   0   6   8      392.62      385.45      5.76 o
   1   6   8      528.03      509.78      6.80 o
   2   6   8      941.29      912.32     11.92 o
   3   6   8        3.34        1.72      2.09 o
   4   6   8       25.43       24.60      2.81 o
   5   6   8       71.44       72.41      5.38 o
   6   6   8       88.71       90.74      6.00 o
   7   6   8        2.43        4.09      4.64 o
   8   6   8       15.17        6.64      5.01 o
   9   6   8        2.35       -0.39      6.69 o
 -10   7   8       20.90       19.11      7.78 o
  -9   7   8        6.01       12.02      4.35 o
  -8   7   8       10.48       15.76      3.65 o
  -7   7   8       34.97       41.44      3.74 o
  -6   7   8       39.08       54.92      3.92 o
  -5   7   8        7.86        7.89      2.52 o
  -4   7   8      617.36      601.46      9.73 o
  -3   7   8      288.61      284.24      6.34 o
  -2   7   8     1094.05     1057.06     12.02 o
  -1   7   8      121.80      112.61      3.59 o
   0   7   8      186.76      180.94      4.25 o
   1   7   8       24.31       25.14      2.13 o
   2   7   8      183.23      172.35      4.76 o
   3   7   8      557.15      556.06      9.27 o
   4   7   8       30.27       21.62      2.92 o
   5   7   8        0.49       -0.76      3.39 o
   6   7   8        2.94        3.48      4.22 o
   7   7   8       30.53       33.82      6.04 o
   8   7   8       12.72       11.62      5.54 o
  -9   8   8       18.12       21.05      5.90 o
  -8   8   8       22.96       25.36      4.81 o
  -7   8   8       13.19       12.53      3.73 o
  -6   8   8       68.28       56.87      3.92 o
  -5   8   8       15.37       16.93      2.88 o
  -4   8   8      352.83      397.53      8.09 o
  -3   8   8      119.47      113.17      4.65 o
  -2   8   8      172.51      165.60      5.13 o
  -1   8   8       71.44       60.91      3.04 o
   0   8   8      266.98      252.93      5.28 o
   1   8   8      136.76      126.63      4.84 o
   2   8   8       37.19       37.01      3.23 o
   3   8   8        7.92        2.86      2.31 o
   4   8   8        2.39        0.48      2.88 o
   5   8   8       14.69       13.48      6.69 o
   6   8   8        4.55        4.34      4.22 o
   7   8   8        5.33       -4.54      4.54 o
   8   8   8        0.19        0.00      6.30 o
  -9   9   8        2.51        1.10      4.53 o
  -8   9   8        0.31       -5.20      5.20 o
  -7   9   8        2.54       -3.53      3.53 o
  -6   9   8        0.74        1.06      3.83 o
  -5   9   8        0.38       -2.31      2.31 o
  -4   9   8        7.94        5.57      2.55 o
  -3   9   8       11.32       11.53      2.96 o
  -2   9   8      182.93      203.87     10.66 o
  -1   9   8       67.80       63.45      3.69 o
   0   9   8        0.69       -2.24      2.24 o
   1   9   8      208.65      202.19      6.08 o
   2   9   8       64.92       59.03      3.76 o
   3   9   8        0.78       -0.41      2.46 o
   4   9   8        2.30       -2.19      4.09 o
   5   9   8       46.42       44.09     11.02 o
   6   9   8        0.77        1.76      9.25 o
   7   9   8       16.60       12.27      5.87 o
  -8  10   8        0.06       -3.05      4.21 o
  -7  10   8        5.39        2.90      4.12 o
  -6  10   8        0.00       -0.39      3.86 o
  -5  10   8        0.40        4.50      4.07 o
  -4  10   8        0.32       -1.38      2.65 o
  -3  10   8       11.41        8.35      3.55 o
  -2  10   8        0.13       -3.21      3.21 o
  -1  10   8       32.03       31.01      3.55 o
   0  10   8       33.08       27.43      3.44 o
   1  10   8       22.18       18.45      3.25 o
   2  10   8        0.00       -1.36      2.56 o
   3  10   8        0.29       -2.81      2.81 o
   4  10   8       10.61       18.76      4.86 o
   5  10   8        0.42       -4.07      4.07 o
   6  10   8        6.35        8.74      5.46 o
  -7  11   8        0.00       -3.83      4.54 o
  -6  11   8       15.97       20.53      5.49 o
  -5  11   8        3.52        3.86      4.15 o
  -4  11   8        7.76       13.14      4.54 o
  -3  11   8        1.07        5.63      4.03 o
  -2  11   8       87.86       98.21     12.21 o
  -1  11   8      122.07      117.39     14.40 o
   0  11   8        4.15        3.03      3.52 o
   1  11   8        1.97       -2.75      2.75 o
   2  11   8       14.73       14.95      3.59 o
   3  11   8        7.09        6.84      3.85 o
   4  11   8        3.12        3.58      4.82 o
   5  11   8       13.56       12.21      8.07 o
  -5  12   8        4.96        8.65      4.82 o
  -4  12   8       18.98       31.48      5.55 o
  -3  12   8       30.71       25.52      4.99 o
  -2  12   8        1.81        3.15      5.51 o
  -1  12   8        0.01        5.91      5.91 o
   0  12   8        1.14       -3.94      5.12 o
   1  12   8       12.89       19.29      6.69 o
   2  12   8       35.52       34.98      5.83 o
   3  12   8       18.79       16.45      5.55 o
   4  12   8        0.29       -0.51      5.10 o
  -3  13   8       45.62       61.03      9.45 o
  -2  13   8        7.53        4.33      6.30 o
  -1  13   8        4.61        0.79      5.91 o
   0  13   8       20.13       12.99      6.69 o
   1  13   8        0.00        0.00      5.91 o
   2  13   8       12.80       25.99      7.88 o
 -11   1   9       16.39       17.05     11.42 o
 -10   1   9       12.80       19.52      3.62 o
  -9   1   9        1.31        6.09      5.02 o
  -8   1   9       28.05       25.55      3.27 o
  -7   1   9      713.81      676.39     10.96 o
  -6   1   9      223.88      223.30      5.93 o
  -5   1   9       48.68       62.26      3.19 o
  -4   1   9       19.98       18.48      1.83 o
  -3   1   9     2201.26     2329.24     24.71 o
  -2   1   9       70.10       72.91      2.58 o
  -1   1   9       18.50       25.26      1.37 o
   0   1   9       43.45       46.92      1.48 o
   1   1   9      177.07      182.91      2.67 o
   2   1   9      639.67      616.57      5.53 o
   3   1   9      244.49      244.61      7.59 o
   4   1   9      301.49      318.46      8.33 o
   5   1   9        5.95        6.86      2.84 o
   6   1   9       28.18       23.94      5.70 o
   7   1   9       56.31       67.33      7.37 o
   8   1   9        2.75       -1.64      5.27 o
   9   1   9        8.87       -1.38      5.85 o
  10   1   9       19.69       20.47     10.63 o
 -11   2   9        0.01       -2.09      6.39 o
 -10   2   9        0.86       -3.79      3.79 o
  -9   2   9        5.10       10.68      3.15 o
  -8   2   9       17.76       19.04      3.29 o
  -7   2   9       13.95       12.85      2.82 o
  -6   2   9      447.47      434.87      7.54 o
  -5   2   9      146.50      140.97      3.93 o
  -4   2   9      164.71      152.66      3.79 o
  -3   2   9      137.94      194.95      4.45 o
  -2   2   9     1551.34     1694.96     16.09 o
  -1   2   9       15.40       16.37      1.80 o
   0   2   9     1669.24     1730.06     20.03 o
   1   2   9       76.23       54.54      1.90 o
   2   2   9       23.62       23.59      1.02 o
   3   2   9      145.42      156.52      2.68 o
   4   2   9        0.07       -2.28      2.28 o
   5   2   9       99.61      108.47      5.59 o
   6   2   9       10.74       15.29      3.72 o
   7   2   9        4.19        9.82      5.15 o
   8   2   9       11.19        2.20      7.28 o
   9   2   9        8.40        1.93      5.98 o
  10   2   9        0.03       -0.79      9.45 o
 -11   3   9       20.71       36.94     11.42 o
 -10   3   9        0.08        0.00      5.57 o
  -9   3   9       40.18       42.73      4.48 o
  -8   3   9       89.85       90.49      5.29 o
  -7   3   9       83.04       79.44      4.30 o
  -6   3   9      581.19      548.94      8.67 o
  -5   3   9      716.97      663.06      8.96 o
  -4   3   9       35.93       45.13      3.12 o
  -3   3   9      191.78      201.42      4.27 o
  -2   3   9      363.92      334.41      5.46 o
  -1   3   9      299.46      359.09      6.77 o
   0   3   9      180.88      174.78      3.58 o
   1   3   9        4.78       11.27      1.32 o
   2   3   9     1643.80     1671.82     13.37 o
   3   3   9      210.87      183.04      2.95 o
   4   3   9       10.00        6.86      2.30 o
   5   3   9        6.10        0.88      3.19 o
   6   3   9       80.65       82.73      5.44 o
   7   3   9        2.43        0.23      3.44 o
   8   3   9        7.09        2.95      5.42 o
   9   3   9        0.70        2.36      8.66 o
 -11   4   9        9.58       12.82      6.94 o
 -10   4   9       33.16       37.04      7.37 o
  -9   4   9       29.81       46.53      4.68 o
  -8   4   9       11.21        8.80      3.36 o
  -7   4   9       34.48       35.43      3.19 o
  -6   4   9      138.03      135.17      4.77 o
  -5   4   9       46.67       44.43      3.00 o
  -4   4   9        0.91       -0.22      1.76 o
  -3   4   9      219.01      219.05      4.45 o
  -2   4   9      472.74      473.30      8.82 o
  -1   4   9        9.89       11.09      1.60 o
   0   4   9      867.10      883.05      9.39 o
   1   4   9      300.51      295.97      5.24 o
   2   4   9      931.06      913.67     10.96 o
   3   4   9        5.47        0.68      2.04 o
   4   4   9      400.77      409.33     14.44 o
   5   4   9       30.37       27.77      4.15 o
   6   4   9       15.69        9.97      3.63 o
   7   4   9        1.77       -3.34      3.34 o
   8   4   9        1.39        1.62      9.25 o
   9   4   9        0.05       -4.72      8.66 o
 -11   5   9        2.83       -1.56     12.60 o
 -10   5   9        3.83        2.60      8.66 o
  -9   5   9        1.75       -3.00      3.93 o
  -8   5   9       45.15       55.01      4.01 o
  -7   5   9       30.33       42.05      3.48 o
  -6   5   9      112.52      106.24      4.51 o
  -5   5   9       22.90       27.26      3.06 o
  -4   5   9        8.26        6.64      2.96 o
  -3   5   9       55.73       54.37      2.57 o
  -2   5   9       92.90       92.73      3.29 o
  -1   5   9      594.67      577.23      7.35 o
   0   5   9        3.52        4.28      1.64 o
   1   5   9      194.51      186.17      6.13 o
   2   5   9        6.91       10.65      2.00 o
   3   5   9        1.47       -2.05      2.59 o
   4   5   9        1.60        4.21      3.58 o
   5   5   9        0.25       -0.85      3.17 o
   6   5   9        3.22        2.55      3.39 o
   7   5   9       24.54       29.01      4.68 o
   8   5   9        0.43        4.56      4.81 o
   9   5   9        5.23       -8.27      8.27 o
 -10   6   9        0.01       -0.97      6.54 o
  -9   6   9       20.88       22.19      7.28 o
  -8   6   9        4.05        8.08      3.21 o
  -7   6   9       19.77       23.48      3.19 o
  -6   6   9        0.03        2.18      2.54 o
  -5   6   9        0.36        2.80      2.84 o
  -4   6   9      264.01      261.20      6.84 o
  -3   6   9      283.11      273.67      6.65 o
  -2   6   9       34.78       31.71      2.22 o
  -1   6   9        1.26        3.37      1.55 o
   0   6   9        0.48        0.87      1.40 o
   1   6   9      182.78      179.31      4.76 o
   2   6   9        3.56        3.23      1.92 o
   3   6   9        1.04        4.39      2.51 o
   4   6   9      134.96      140.54      6.36 o
   5   6   9        6.23        6.64      3.48 o
   6   6   9       16.66       13.53      4.10 o
   7   6   9        5.06        9.10      8.07 o
   8   6   9       11.58        5.60      5.32 o
 -10   7   9        0.06        1.00      6.61 o
  -9   7   9        0.03       -0.66      5.32 o
  -8   7   9       12.30        9.65      4.15 o
  -7   7   9        0.52        6.09      3.52 o
  -6   7   9        1.60       -0.94      4.55 o
  -5   7   9       12.75        7.26      2.50 o
  -4   7   9       74.16       72.08      3.91 o
  -3   7   9      138.44      135.30      4.72 o
  -2   7   9      292.34      288.77      6.98 o
  -1   7   9       69.90       72.82      3.16 o
   0   7   9       36.55       39.04      2.90 o
   1   7   9      102.52      105.21      4.19 o
   2   7   9       67.86       64.01      3.61 o
   3   7   9      160.85      156.58      5.14 o
   4   7   9        2.63       -1.91      2.96 o
   5   7   9       29.25       31.70      4.63 o
   6   7   9        6.77        2.66      4.52 o
   7   7   9        0.02        3.54      4.72 o
   8   7   9        0.16        0.33      5.10 o
  -9   8   9        2.01        4.90      4.29 o
  -8   8   9        0.10       -3.45      3.80 o
  -7   8   9        2.23       -4.26      5.77 o
  -6   8   9        3.73        2.00      2.46 o
  -5   8   9        9.28        9.79      2.63 o
  -4   8   9      155.02      148.76      5.53 o
  -3   8   9      209.36      188.15      5.65 o
  -2   8   9       25.22       31.91      3.01 o
  -1   8   9      400.82      402.57      6.84 o
   0   8   9      188.29      196.63      6.51 o
   1   8   9        0.54        2.13      2.34 o
   2   8   9      115.95      108.49      4.90 o
   3   8   9        0.66        3.92      2.62 o
   4   8   9       11.10       15.26      3.87 o
   5   8   9       19.34       35.59      9.69 o
   6   8   9       44.43       44.04      7.48 o
   7   8   9        7.56        9.53      5.24 o
   8   8   9        7.43       -2.36      6.69 o
  -8   9   9        0.10        2.98      4.16 o
  -7   9   9        0.69       -1.51      5.86 o
  -6   9   9       19.64       16.29      5.71 o
  -5   9   9        5.10        3.08      2.66 o
  -4   9   9      125.92      140.48      5.82 o
  -3   9   9      102.95      107.03      4.67 o
  -2   9   9       27.14       31.82      3.30 o
  -1   9   9       93.09       86.63      5.00 o
   0   9   9       52.30       49.47      3.68 o
   1   9   9       23.22       23.88      3.20 o
   2   9   9        4.46       -2.51      2.51 o
   3   9   9       62.41       70.95      4.39 o
   4   9   9        3.14       -3.47      3.47 o
   5   9   9        0.44        1.42      4.64 o
   6   9   9        0.07       -0.43      4.64 o
   7   9   9       28.31       26.38      8.27 o
  -8  10   9       25.61       37.58      5.87 o
  -7  10   9        8.58        2.02      4.15 o
  -6  10   9       10.03        5.75      7.88 o
  -5  10   9      140.99      165.00      8.86 o
  -4  10   9       60.05       68.20      6.22 o
  -3  10   9       55.54       58.66      4.53 o
  -2  10   9       16.38       16.61      3.14 o
  -1  10   9        5.24        5.27      3.10 o
   0  10   9       57.18       64.63      4.88 o
   1  10   9      134.12      148.92      5.78 o
   2  10   9       37.84       33.18      3.76 o
   3  10   9        0.18       -3.05      3.05 o
   4  10   9        0.76       -2.28      4.44 o
   5  10   9       26.07       21.26      5.87 o
   6  10   9        2.97        1.81      5.30 o
  -7  11   9        0.46       -3.28      5.32 o
  -6  11   9        4.06        3.39      4.64 o
  -5  11   9        6.64        6.33      4.64 o
  -4  11   9        0.43       -7.01      7.28 o
  -3  11   9       16.53       15.50      4.54 o
  -2  11   9        8.92       13.39      5.91 o
  -1  11   9        0.69        5.11      3.90 o
   0  11   9        0.07        0.40      3.65 o
   1  11   9        6.26        3.99      5.37 o
   2  11   9       32.62       28.98      4.76 o
   3  11   9        0.08       -4.36      5.91 o
   4  11   9        2.65       -0.74      5.12 o
   5  11   9        8.24        4.82      5.58 o
  -5  12   9        4.33        2.22      4.54 o
  -4  12   9        3.97        5.39      4.64 o
  -3  12   9       24.33       25.59      7.48 o
  -2  12   9        2.17        7.88      5.91 o
  -1  12   9        5.24       -2.36      5.51 o
   0  12   9       14.14       15.75      6.69 o
   1  12   9        3.33        1.57      5.51 o
   2  12   9       33.45       44.49      9.06 o
   3  12   9        6.58        0.17      4.92 o
   4  12   9        3.29        3.91      5.38 o
  -3  13   9        3.34       -0.39      5.91 o
  -2  13   9        2.52        2.36      5.51 o
  -1  13   9        0.70       -3.54      5.51 o
   0  13   9        2.15       -1.57      5.51 o
   1  13   9        3.70        7.09      6.30 o
 -11   0  10       38.46       35.04     11.02 o
 -10   0  10        3.43        3.74      4.65 o
  -9   0  10       42.82       45.08      5.24 o
  -8   0  10      341.04      331.93     18.11 o
  -7   0  10      245.47      234.31     10.86 o
  -6   0  10        0.05        2.57      4.15 o
  -5   0  10       13.59       20.15      4.31 o
  -4   0  10       16.72        5.41      3.02 o
  -3   0  10      349.19      316.80      7.06 o
  -2   0  10     2186.68     2355.85     29.71 o
  -1   0  10      191.52      178.12      4.69 o
   0   0  10      474.38      524.89      7.33 o
   1   0  10     6785.33     7024.57     63.48 o
   2   0  10     1530.71     1641.76     43.12 o
   3   0  10        0.20        3.30      1.97 o
   4   0  10        0.01        6.69      5.51 o
   5   0  10        5.55       11.81      7.09 o
   6   0  10       11.95       -0.79      6.69 o
   7   0  10       59.97       48.83      9.84 o
   8   0  10      121.59      137.42     14.18 o
   9   0  10        8.51        1.57      8.27 o
  10   0  10        0.03       -5.12      9.84 o
 -11   1  10        8.75       10.53      6.82 o
 -10   1  10       53.26       57.92      5.79 o
  -9   1  10        7.96        7.05      3.05 o
  -8   1  10        0.05       -1.98      2.91 o
  -7   1  10      276.70      263.97      6.73 o
  -6   1  10      749.72      723.40     12.40 o
  -5   1  10      706.48      650.64      8.74 o
  -4   1  10        4.65       12.54      1.74 o
  -3   1  10       38.08       27.92      2.17 o
  -2   1  10      351.25      357.92      6.14 o
  -1   1  10     1126.77     1214.90     11.42 o
   0   1  10        1.88       -0.91      0.91 o
   1   1  10      379.42      365.30      6.39 o
   2   1  10       45.21       45.44      1.52 o
   3   1  10      172.25      170.47      5.76 o
   4   1  10      355.10      345.24      8.40 o
   5   1  10      148.19      143.75      9.19 o
   6   1  10      113.74      114.86      8.49 o
   7   1  10       47.33       41.57      6.82 o
   8   1  10       15.40        7.35      6.89 o
   9   1  10        0.00       -4.74      5.83 o
 -11   2  10        0.46        0.96      6.54 o
 -10   2  10        0.44        4.99      7.88 o
  -9   2  10        6.43        9.94      3.18 o
  -8   2  10        9.87       15.17      4.35 o
  -7   2  10       68.79       75.68      4.25 o
  -6   2  10      499.77      488.11      8.30 o
  -5   2  10      203.08      192.25      4.69 o
  -4   2  10        0.15        0.12      1.38 o
  -3   2  10      542.50      528.24      7.73 o
  -2   2  10      291.38      294.92      4.78 o
  -1   2  10      691.63      724.10      8.88 o
   0   2  10     3642.51     3785.90     35.24 o
   1   2  10      120.77      108.77      2.69 o
   2   2  10       63.61       58.80      1.67 o
   3   2  10      279.88      277.16      5.93 o
   4   2  10      391.18      402.88     13.48 o
   5   2  10       22.81       23.16      5.59 o
   6   2  10      212.94      209.20     12.60 o
   7   2  10       65.52       60.79     10.83 o
   8   2  10        0.47       -1.40      5.42 o
   9   2  10        0.98       -5.12      5.85 o
 -11   3  10        3.70        7.69      9.06 o
 -10   3  10       12.92        1.75      5.94 o
  -9   3  10       76.05       74.11      5.39 o
  -8   3  10       82.30       87.59      5.79 o
  -7   3  10       32.43       34.29      3.02 o
  -6   3  10      141.36      143.49      4.55 o
  -5   3  10       92.11       95.19      3.60 o
  -4   3  10        4.32        6.10      1.57 o
  -3   3  10      902.59      920.45     11.22 o
  -2   3  10      750.13      736.91      9.37 o
  -1   3  10      226.09      251.05      5.85 o
   0   3  10       75.45       88.57      3.13 o
   1   3  10      322.39      304.60      4.65 o
   2   3  10        6.38       19.16      3.41 o
   3   3  10       18.75       21.95      2.05 o
   4   3  10      146.03      136.12      6.21 o
   5   3  10      156.48      139.97      6.40 o
   6   3  10       41.07       34.64      4.30 o
   7   3  10       21.30       22.72      8.66 o
   8   3  10        0.33        4.47      5.66 o
   9   3  10        3.03        2.76      9.06 o
 -11   4  10        0.77        4.53      6.96 o
 -10   4  10        2.75        1.22      7.28 o
  -9   4  10       14.97       16.25      4.04 o
  -8   4  10        4.94        5.38      3.35 o
  -7   4  10       13.08        7.29      2.72 o
  -6   4  10        0.56        1.67      2.32 o
  -5   4  10      133.27      134.00      6.23 o
  -4   4  10       38.80       47.97      3.23 o
  -3   4  10      250.53      262.85      5.12 o
  -2   4  10      548.56      540.59      7.71 o
  -1   4  10      323.91      359.99      5.84 o
   0   4  10      101.13      107.74      2.93 o
   1   4  10      326.80      344.52      5.81 o
   2   4  10      146.60      148.09      3.92 o
   3   4  10      100.41      101.09      3.39 o
   4   4  10       22.60       24.48      3.89 o
   5   4  10        7.80       12.86      3.77 o
   6   4  10        3.97       10.16      3.81 o
   7   4  10        6.29        3.19      3.67 o
   8   4  10       15.39       18.69      6.39 o
   9   4  10       16.84       11.42     10.24 o
 -10   5  10        0.05        1.84      6.22 o
  -9   5  10        0.03       -6.30      6.30 o
  -8   5  10       57.39       59.95      4.15 o
  -7   5  10      192.57      191.45      8.59 o
  -6   5  10      180.17      166.14      5.38 o
  -5   5  10       73.91       81.05      4.89 o
  -4   5  10      392.10      375.06     11.20 o
  -3   5  10      166.10      152.92      4.15 o
  -2   5  10      254.98      234.50      4.97 o
  -1   5  10      115.04      121.21      3.41 o
   0   5  10       30.22       35.21      3.84 o
   1   5  10       60.19       64.58      3.29 o
   2   5  10        5.78        2.36      1.87 o
   3   5  10        0.11        0.00      2.05 o
   4   5  10        0.44       -3.03      3.03 o
   5   5  10        4.74       -1.72      4.70 o
   6   5  10        0.60        0.49      3.48 o
   7   5  10        3.11        7.64      4.15 o
   8   5  10        0.33        0.39      8.66 o
 -10   6  10        0.19        8.72      6.82 o
  -9   6  10       23.87       16.08      7.48 o
  -8   6  10       17.93       27.32      3.96 o
  -7   6  10       15.29       23.72      3.29 o
  -6   6  10       33.54       33.77      3.81 o
  -5   6  10      302.35      301.62     11.88 o
  -4   6  10      224.35      229.45      6.55 o
  -3   6  10      209.22      208.60      6.42 o
  -2   6  10      123.81      114.29      3.62 o
  -1   6  10      111.14      114.12      3.50 o
   0   6  10        7.49        6.10      1.64 o
   1   6  10        1.86        0.15      1.81 o
   2   6  10       53.39       60.17      3.28 o
   3   6  10       71.46       69.68      4.71 o
   4   6  10       57.13       59.42      9.84 o
   5   6  10       70.16       77.06      7.49 o
   6   6  10       26.15       24.93      4.58 o
   7   6  10        2.26       -1.18      6.89 o
   8   6  10        3.88        0.79      9.45 o
 -10   7  10        3.73        0.10      6.61 o
  -9   7  10        7.57       19.08      4.80 o
  -8   7  10        1.28        2.09      4.00 o
  -7   7  10       88.19       95.90      5.00 o
  -6   7  10       51.56       64.80      5.41 o
  -5   7  10      140.12      133.14      5.59 o
  -4   7  10        0.38        3.47      2.25 o
  -3   7  10       60.52       65.51      3.67 o
  -2   7  10        0.12        5.45      2.25 o
  -1   7  10     1007.65     1036.96     12.00 o
   0   7  10      509.12      510.54     10.54 o
   1   7  10      188.98      185.69      5.32 o
   2   7  10        3.44        0.64      2.07 o
   3   7  10       24.67       28.25      3.36 o
   4   7  10       62.68       69.05     12.60 o
   5   7  10        0.63        1.44      3.55 o
   6   7  10        1.35       -1.32      4.44 o
   7   7  10       38.55       37.67      6.41 o
   8   7  10        4.73        1.18      6.30 o
  -9   8  10       29.67       36.88      5.71 o
  -8   8  10       61.01       59.84      5.97 o
  -7   8  10        2.21       -1.18      3.63 o
  -6   8  10       51.06       45.53      3.77 o
  -5   8  10      176.83      172.02      5.72 o
  -4   8  10       53.06       58.13      3.83 o
  -3   8  10      135.57      129.23      4.89 o
  -2   8  10        1.05        2.66      3.02 o
  -1   8  10        0.80       -0.47      2.04 o
   0   8  10       64.52       66.20      3.86 o
   1   8  10      574.03      580.04      9.84 o
   2   8  10      153.95      148.37      5.30 o
   3   8  10       18.60        9.70      6.65 o
   4   8  10       37.51       29.66      9.25 o
   5   8  10        0.03       -2.85      3.64 o
   6   8  10       21.89       27.17      5.96 o
   7   8  10        2.93        1.10      5.01 o
  -8   9  10        6.22        9.40      4.53 o
  -7   9  10       10.96       11.72      4.37 o
  -6   9  10       47.84       53.67      7.28 o
  -5   9  10       11.36       13.11      3.13 o
  -4   9  10       19.16       16.70      3.00 o
  -3   9  10        1.54        6.99      2.53 o
  -2   9  10       51.22       46.98      3.57 o
  -1   9  10      120.10      124.15      5.80 o
   0   9  10        0.26       -0.99      3.09 o
   1   9  10       14.40        9.56      3.01 o
   2   9  10        7.91        3.59      2.85 o
   3   9  10        1.45       -0.61      3.29 o
   4   9  10        0.20       -3.78      3.78 o
   5   9  10        2.18       -2.34      4.52 o
   6   9  10        0.03       -3.77      4.72 o
   7   9  10        1.14        0.39      7.09 o
  -7  10  10        4.41        8.90      4.56 o
  -6  10  10        9.11        5.21      8.27 o
  -5  10  10        0.20        6.60      4.72 o
  -4  10  10       16.26       11.60      4.54 o
  -3  10  10       26.21       26.68      3.57 o
  -2  10  10        5.69       -1.69      2.97 o
  -1  10  10        1.55       -1.60      3.47 o
   0  10  10      175.91      197.25      7.24 o
   1  10  10        8.78        4.03      2.96 o
   2  10  10        0.73       -1.21      4.73 o
   3  10  10       75.95       83.97      6.31 o
   4  10  10       11.13        6.40      4.81 o
   5  10  10        0.60       -5.23      7.88 o
   6  10  10       12.18       19.29      7.88 o
  -6  11  10        0.19       -1.34      4.64 o
  -5  11  10        0.26        1.11      4.54 o
  -4  11  10        7.77        4.43      4.35 o
  -3  11  10        1.54       -0.73      3.87 o
  -2  11  10        9.14        7.09      5.91 o
  -1  11  10       24.60       24.41      6.69 o
   0  11  10       15.89        9.60      4.29 o
   1  11  10        1.29        2.21      3.95 o
   2  11  10       45.57       43.09      6.82 o
   3  11  10       11.40        9.67      5.10 o
   4  11  10        1.41       -4.44      4.44 o
   5  11  10       10.20       29.53      8.66 o
  -5  12  10        1.57        2.42      5.12 o
  -4  12  10       14.56       11.02      5.10 o
  -3  12  10        5.46       10.63      6.30 o
  -2  12  10       17.24       18.11      6.30 o
  -1  12  10        0.81       -1.18      5.51 o
   0  12  10       11.53       14.18      6.69 o
   1  12  10       32.78       41.34      8.27 o
   2  12  10        0.12       -3.54      5.91 o
   3  12  10        7.44       10.21      5.55 o
  -2  13  10       26.48       27.96      7.88 o
  -1  13  10        5.07        5.91      6.30 o
   0  13  10        6.01       -0.79      5.91 o
 -11   1  11        5.49        1.76      6.39 o
 -10   1  11        0.02        3.09      5.83 o
  -9   1  11       22.12       29.35      3.81 o
  -8   1  11       22.23       15.03      3.02 o
  -7   1  11        4.29        4.39      2.81 o
  -6   1  11      198.15      199.66      5.93 o
  -5   1  11      580.01      572.55      8.32 o
  -4   1  11       32.90       39.64      2.41 o
  -3   1  11      311.69      341.00      5.54 o
  -2   1  11      435.19      440.97      6.11 o
  -1   1  11       18.49       22.52      1.38 o
   0   1  11      617.62      642.62      7.11 o
   1   1  11       66.12       61.82      1.69 o
   2   1  11     1323.32     1394.58     12.18 o
   3   1  11      107.40      111.52      9.12 o
   4   1  11      101.23      101.60      7.24 o
   5   1  11        0.61        0.72      4.87 o
   6   1  11       63.25       54.18      6.96 o
   7   1  11        5.00        7.62      5.55 o
   8   1  11        9.72        4.53      5.85 o
   9   1  11        2.93       -0.33      6.39 o
 -11   2  11        0.13        5.81      6.94 o
 -10   2  11       31.52       34.63      7.22 o
  -9   2  11       10.37        9.99      3.37 o
  -8   2  11      259.53      263.32      8.00 o
  -7   2  11      563.11      546.30      9.95 o
  -6   2  11       11.09       15.14      2.59 o
  -5   2  11      161.51      156.46      4.43 o
  -4   2  11        4.29        1.20      1.59 o
  -3   2  11      871.40      878.85     11.14 o
  -2   2  11       96.18       98.58      3.11 o
  -1   2  11      164.70      170.10      3.93 o
   0   2  11      170.90      176.59      3.79 o
   1   2  11      760.30      777.08      9.38 o
   2   2  11       54.29       59.32      1.75 o
   3   2  11        0.73       -0.72      1.73 o
   4   2  11       46.75       47.39      4.25 o
   5   2  11       30.43       38.51      4.19 o
   6   2  11       68.19       79.76      8.07 o
   7   2  11        9.73        6.47      5.70 o
   8   2  11       14.80       11.95      6.26 o
   9   2  11       24.99       16.04      9.45 o
 -11   3  11       12.13        7.07      7.37 o
 -10   3  11       16.35       16.58      6.66 o
  -9   3  11        0.07        2.57      3.40 o
  -8   3  11      167.70      164.26      6.22 o
  -7   3  11      229.49      208.10      5.56 o
  -6   3  11      475.05      441.52      7.74 o
  -5   3  11       29.58       29.65      2.95 o
  -4   3  11      125.77      125.57      4.02 o
  -3   3  11      110.02      114.37      3.72 o
  -2   3  11     1240.06     1268.75     17.22 o
  -1   3  11      454.32      477.39      6.97 o
   0   3  11        8.19        3.86      1.22 o
   1   3  11        0.29        1.37      1.28 o
   2   3  11      156.50      150.35      3.62 o
   3   3  11      378.75      372.15      9.49 o
   4   3  11      452.44      441.18     11.36 o
   5   3  11      261.97      268.90      8.69 o
   6   3  11        0.65        5.09      5.42 o
   7   3  11        0.00       -2.56      5.29 o
   8   3  11       18.68       18.58      6.82 o
   9   3  11        3.14       -1.18      9.84 o
 -11   4  11        4.11        7.87      7.37 o
 -10   4  11       46.12       45.44      9.25 o
  -9   4  11      169.73      166.92     10.69 o
  -8   4  11      174.35      165.55      6.93 o
  -7   4  11       40.06       33.05      3.40 o
  -6   4  11      278.23      269.49      6.60 o
  -5   4  11        0.18       -2.03      2.03 o
  -4   4  11      436.44      442.09      8.54 o
  -3   4  11        8.23       10.01      2.62 o
  -2   4  11      128.22      108.66      3.56 o
  -1   4  11        0.33        2.91      1.55 o
   0   4  11      594.76      603.52      8.12 o
   1   4  11      479.38      481.31      7.26 o
   2   4  11      105.07       98.77      6.29 o
   3   4  11       65.56       71.94      4.25 o
   4   4  11      224.01      216.14      8.02 o
   5   4  11      353.82      352.01     10.14 o
   6   4  11      130.47      127.99      6.87 o
   7   4  11        0.78       -0.33      5.27 o
   8   4  11       12.21        8.92      7.09 o
 -10   5  11       10.92       11.06      6.94 o
  -9   5  11        0.01       -5.55      5.55 o
  -8   5  11        0.01       -0.54      2.76 o
  -7   5  11        3.05        5.05      2.69 o
  -6   5  11       33.06       39.96      5.34 o
  -5   5  11       43.10       32.43      3.40 o
  -4   5  11       73.56       73.62      5.40 o
  -3   5  11      434.00      450.57      7.41 o
  -2   5  11      369.58      365.80      6.47 o
  -1   5  11      637.59      611.60      7.91 o
   0   5  11      221.00      217.47      6.47 o
   1   5  11       13.99        8.17      2.02 o
   2   5  11      221.92      213.05      5.08 o
   3   5  11      368.27      357.37      9.32 o
   4   5  11       26.41       15.12      4.00 o
   5   5  11       12.05       15.62      4.49 o
   6   5  11        8.09        8.70      3.85 o
   7   5  11        7.88        8.07      6.89 o
   8   5  11        2.95       -1.97      9.06 o
 -10   6  11       20.61       20.11      7.66 o
  -9   6  11        0.35        3.37      9.25 o
  -8   6  11       38.25       34.21      5.30 o
  -7   6  11        5.69       -2.46      2.46 o
  -6   6  11       19.17       13.18      3.21 o
  -5   6  11       15.07       15.57      3.06 o
  -4   6  11      331.71      331.55      7.95 o
  -3   6  11      240.76      226.72      6.39 o
  -2   6  11       17.93       17.32      2.16 o
  -1   6  11      274.63      275.26      5.24 o
   0   6  11       82.34       82.25      3.66 o
   1   6  11      189.28      187.59      5.07 o
   2   6  11        0.09        2.09      2.43 o
   3   6  11      100.29       98.75      5.59 o
   4   6  11       88.23       91.52      6.05 o
   5   6  11       10.51        3.44      4.11 o
   6   6  11       11.91       12.05      4.25 o
   7   6  11       30.33       37.53      6.32 o
  -9   7  11        5.44        4.89      6.74 o
  -8   7  11        3.32        0.53      6.18 o
  -7   7  11       26.10       28.44      4.11 o
  -6   7  11       33.08       31.90      3.79 o
  -5   7  11       29.88       29.27      3.49 o
  -4   7  11        4.38       -1.95      2.10 o
  -3   7  11        0.38        0.32      2.29 o
  -2   7  11      605.96      578.89      9.99 o
  -1   7  11       84.31       87.56      4.01 o
   0   7  11       19.26       16.34      3.88 o
   1   7  11      127.99      125.79      4.59 o
   2   7  11       68.80       57.93      4.72 o
   3   7  11        0.38       -0.62      2.96 o
   4   7  11       10.08       12.81      4.52 o
   5   7  11       32.66       42.56      5.75 o
   6   7  11       14.86       18.61      4.72 o
   7   7  11        0.05       -4.65      4.65 o
  -9   8  11       12.76       22.66      7.10 o
  -8   8  11       12.90       14.50      4.65 o
  -7   8  11       10.23       17.31      4.56 o
  -6   8  11       26.83       26.51      4.21 o
  -5   8  11       87.35       87.28      4.50 o
  -4   8  11      163.90      162.84      5.55 o
  -3   8  11        3.28        2.46      2.29 o
  -2   8  11      441.60      428.20      8.20 o
  -1   8  11       71.85       70.14      3.97 o
   0   8  11       41.27       41.64      4.36 o
   1   8  11        6.88        0.80      2.58 o
   2   8  11        0.65       -2.47      2.47 o
   3   8  11        0.18        1.61      3.24 o
   4   8  11        6.75        4.15      5.32 o
   5   8  11        2.07       -1.29      4.01 o
   6   8  11        0.00       -2.33      4.88 o
   7   8  11        3.46        2.76      6.69 o
  -8   9  11       16.13       23.61      5.32 o
  -7   9  11       33.63       37.52      7.17 o
  -6   9  11       23.11       28.96      5.38 o
  -5   9  11       29.91       22.20      5.32 o
  -4   9  11        0.15       -2.21      2.43 o
  -3   9  11      100.24      127.25      5.22 o
  -2   9  11      149.52      166.36      6.51 o
  -1   9  11      251.31      264.21      7.91 o
   0   9  11      658.76      681.87     14.42 o
   1   9  11        3.34       -1.21      2.74 o
   2   9  11       27.64       23.12      3.76 o
   3   9  11       13.27       11.01      4.04 o
   4   9  11        0.21       -3.97      4.44 o
   5   9  11        2.57        0.88      4.88 o
   6   9  11        2.43       -0.94      6.10 o
  -7  10  11        0.13        9.21      5.61 o
  -6  10  11        7.11        9.03      6.69 o
  -5  10  11       26.97       26.14      5.49 o
  -4  10  11      132.63      150.19      8.46 o
  -3  10  11      111.04      105.34      6.35 o
  -2  10  11        1.39        2.42      3.09 o
  -1  10  11      159.02      171.98      6.93 o
   0  10  11        3.95        3.44      3.37 o
   1  10  11        2.00        4.66      2.99 o
   2  10  11       27.89       37.41      5.40 o
   3  10  11        7.49        1.32      8.07 o
   4  10  11        2.40       -2.10      4.22 o
   5  10  11        2.50        5.23      5.30 o
  -6  11  11       69.82       70.24      7.46 o
  -5  11  11       24.44       30.09      6.05 o
  -4  11  11       23.93       32.13      5.66 o
  -3  11  11       78.49       88.99      9.84 o
  -2  11  11       89.97       90.56      9.84 o
  -1  11  11       13.66        1.97      5.12 o
   0  11  11        1.66       -2.86      4.19 o
   1  11  11        0.45       -1.87      4.41 o
   2  11  11       52.65       46.96      6.61 o
   3  11  11        2.05       -2.81      5.12 o
   4  11  11       18.88        9.59      5.75 o
  -4  12  11       36.03       55.13      9.06 o
  -3  12  11        1.88        6.30      5.91 o
  -2  12  11       24.00       12.60      6.69 o
  -1  12  11        1.26       -5.12      5.12 o
   0  12  11        0.23        5.91      5.91 o
   1  12  11       27.79       37.80      8.27 o
   2  12  11        1.27       11.42      7.48 o
   3  12  11        0.08       -7.09      7.09 o
 -11   0  12        6.49       -1.57      9.06 o
 -10   0  12      171.21      200.02     16.93 o
  -9   0  12      307.41      348.02     13.43 o
  -8   0  12       19.12        5.80      5.10 o
  -7   0  12      773.02      779.13     25.20 o
  -6   0  12      277.61      294.11     11.55 o
  -5   0  12      532.80      535.91     14.75 o
  -4   0  12      756.19      729.04     16.96 o
  -3   0  12      128.76      120.09      4.81 o
  -2   0  12     1374.10     1396.02     19.72 o
  -1   0  12      737.84      715.88     11.37 o
   0   0  12      150.43      144.30      4.55 o
   1   0  12      351.60      348.54      5.86 o
   2   0  12       64.26       57.56      4.16 o
   3   0  12       49.96       42.53      9.06 o
   4   0  12      173.71      171.68     14.57 o
   5   0  12        2.80       12.99      7.88 o
   6   0  12        9.85        5.12      7.48 o
   7   0  12        3.56        2.76      7.88 o
   8   0  12       72.84       65.76     12.21 o
   9   0  12       14.89        5.91     10.24 o
 -11   1  12        6.17        7.42      7.10 o
 -10   1  12        0.01       -3.98      5.70 o
  -9   1  12       87.86       97.92      5.36 o
  -8   1  12       42.60       44.08      4.04 o
  -7   1  12        9.62        6.32      2.88 o
  -6   1  12      299.82      295.61      7.09 o
  -5   1  12      130.03      122.61      4.05 o
  -4   1  12        6.59        7.74      1.76 o
  -3   1  12      380.06      376.07      6.01 o
  -2   1  12      548.85      546.30      7.17 o
  -1   1  12       39.96       33.74      1.67 o
   0   1  12      209.36      219.31      3.70 o
   1   1  12      125.40      138.52      3.53 o
   2   1  12        8.42        8.20      1.33 o
   3   1  12      169.30      172.76      6.38 o
   4   1  12      138.07      120.72     10.24 o
   5   1  12      117.32      115.85      8.62 o
   6   1  12        3.64        2.49      5.27 o
   7   1  12        1.67       -0.70      5.42 o
   8   1  12       21.43       16.47      6.82 o
   9   1  12        6.42        0.21      6.82 o
 -11   2  12        1.49        3.46      6.78 o
 -10   2  12        0.01        1.19      5.94 o
  -9   2  12        7.22        5.74      3.29 o
  -8   2  12      246.60      265.99      8.20 o
  -7   2  12       74.79       88.75      4.70 o
  -6   2  12        3.09        3.38      2.24 o
  -5   2  12        0.59        7.25      2.38 o
  -4   2  12      992.62      999.28     11.78 o
  -3   2  12      258.11      274.91      4.79 o
  -2   2  12       97.99       98.26      3.20 o
  -1   2  12       16.70       17.03      1.87 o
   0   2  12       37.14       46.88      2.20 o
   1   2  12       32.04       34.12      1.77 o
   2   2  12       56.23       60.28      2.68 o
   3   2  12       59.69       49.82      4.17 o
   4   2  12       26.55       32.88      7.84 o
   5   2  12        7.04        1.37      5.15 o
   6   2  12       55.09       66.65     11.22 o
   7   2  12        1.81        0.54      5.42 o
   8   2  12        0.07        2.89      5.98 o
   9   2  12        7.71        7.72      7.10 o
 -11   3  12       25.60       25.20      8.07 o
 -10   3  12       16.67       21.64      7.22 o
  -9   3  12        1.91       -5.10      5.10 o
  -8   3  12       10.06       12.33      3.40 o
  -7   3  12       41.74       30.26      3.08 o
  -6   3  12      153.03      169.08      5.07 o
  -5   3  12       83.75       89.30      3.80 o
  -4   3  12      508.09      520.26      7.63 o
  -3   3  12       33.79       34.69      2.51 o
  -2   3  12       82.83       81.65      3.26 o
  -1   3  12      135.87      155.00      4.05 o
   0   3  12        5.27        2.30      2.47 o
   1   3  12      207.39      200.96      4.38 o
   2   3  12      311.80      329.57      5.55 o
   3   3  12       51.07       64.21      6.78 o
   4   3  12       57.59       68.63      5.54 o
   5   3  12        8.06        3.71      3.49 o
   6   3  12        1.63        5.32      5.57 o
   7   3  12        0.30        3.28      5.70 o
   8   3  12        8.96        3.25      6.26 o
 -10   4  12       11.86       10.45      6.82 o
  -9   4  12       14.73       11.02      6.39 o
  -8   4  12       16.42       20.18      3.99 o
  -7   4  12       27.91       24.88      3.13 o
  -6   4  12       63.13       52.81      3.73 o
  -5   4  12      315.86      293.56      6.76 o
  -4   4  12        0.34        3.59      2.44 o
  -3   4  12      498.21      495.98      7.93 o
  -2   4  12        9.70        6.58      1.91 o
  -1   4  12       26.86       31.39      2.35 o
   0   4  12        2.82        3.07      1.65 o
   1   4  12      222.57      257.06      6.29 o
   2   4  12      275.02      292.40      6.79 o
   3   4  12      166.88      161.31      7.11 o
   4   4  12      129.24      134.29      6.73 o
   5   4  12       19.18       27.28      4.18 o
   6   4  12       27.99       29.02      6.82 o
   7   4  12        1.10       -1.33      5.66 o
   8   4  12       20.31       18.65      6.94 o
 -10   5  12       17.23       22.61      7.46 o
  -9   5  12       18.34       14.57     12.60 o
  -8   5  12       15.69       11.24      4.48 o
  -7   5  12       21.64       22.60      3.27 o
  -6   5  12      118.94      111.77      4.89 o
  -5   5  12        9.36        6.71      3.92 o
  -4   5  12      288.42      291.56      7.37 o
  -3   5  12      167.66      179.34      5.71 o
  -2   5  12        6.99        5.94      2.24 o
  -1   5  12      325.76      326.70      6.10 o
   0   5  12      108.37      131.10      6.07 o
   1   5  12       41.18       46.70      3.75 o
   2   5  12      343.95      352.70      7.34 o
   3   5  12      321.60      357.12     11.54 o
   4   5  12      165.60      162.84      7.48 o
   5   5  12       42.09       40.98      4.91 o
   6   5  12        5.00        5.64      3.89 o
   7   5  12       15.82       17.20      6.82 o
   8   5  12        1.35       -9.06      9.06 o
 -10   6  12        6.44        4.28      7.06 o
  -9   6  12       68.24       83.39      9.42 o
  -8   6  12      102.66      130.46      9.34 o
  -7   6  12        0.80       -2.47      2.47 o
  -6   6  12        0.13       -2.02      2.36 o
  -5   6  12       59.77       51.55      4.06 o
  -4   6  12      531.60      511.57     10.11 o
  -3   6  12      789.84      768.98     15.97 o
  -2   6  12       53.74       51.91      3.55 o
  -1   6  12       33.45       32.99      2.49 o
   0   6  12      213.26      220.05      5.53 o
   1   6  12       33.20       35.44      3.12 o
   2   6  12        7.39        5.18      2.51 o
   3   6  12        5.11        0.83      4.72 o
   4   6  12        1.33        1.66      4.57 o
   5   6  12       10.94       17.93      4.18 o
   6   6  12       37.53       45.89      5.49 o
   7   6  12       20.99       11.42     10.24 o
  -9   7  12       12.73       13.38      4.96 o
  -8   7  12        2.04       -2.50      4.04 o
  -7   7  12       10.97       12.69      4.28 o
  -6   7  12       12.82       15.90      3.64 o
  -5   7  12       68.88       63.46      4.46 o
  -4   7  12       11.08        6.15      2.36 o
  -3   7  12       74.29       76.56      3.97 o
  -2   7  12     1086.98     1051.13     17.22 o
  -1   7  12      230.06      225.16      5.91 o
   0   7  12       30.45       31.88      3.06 o
   1   7  12        1.71       -1.89      2.23 o
   2   7  12        4.14       -1.26      2.45 o
   3   7  12        8.41        1.30      3.86 o
   4   7  12       19.08       24.79      5.10 o
   5   7  12       17.99       10.88      4.34 o
   6   7  12        0.85       -2.34      3.95 o
   7   7  12        0.05       -0.39      5.24 o
  -9   8  12        1.03       -0.80      4.71 o
  -8   8  12        1.60        8.02      4.50 o
  -7   8  12       92.40      108.37      9.02 o
  -6   8  12       16.85       22.67      5.10 o
  -5   8  12       28.40       27.82      3.34 o
  -4   8  12       43.44       53.40      3.81 o
  -3   8  12       31.57       35.33      3.31 o
  -2   8  12       51.52       47.10      4.00 o
  -1   8  12       67.34       66.23      5.23 o
   0   8  12        0.58       -2.38      2.38 o
   1   8  12        1.85       -2.27      2.27 o
   2   8  12       13.46        9.01      3.65 o
   3   8  12       10.18        1.04      6.69 o
   4   8  12       20.34       24.15      8.47 o
   5   8  12        4.74        3.34      4.14 o
   6   8  12        4.35        5.04      5.31 o
   7   8  12        1.00        1.57      7.09 o
  -8   9  12        0.00       -2.43      4.56 o
  -7   9  12        2.74        1.40      4.40 o
  -6   9  12        5.93       -3.14      4.22 o
  -5   9  12        5.95        8.00      4.35 o
  -4   9  12        0.99        3.06      2.69 o
  -3   9  12        0.06       -2.43      2.43 o
  -2   9  12       15.93       14.40      3.40 o
  -1   9  12       19.78       25.75      3.67 o
   0   9  12      239.16      252.76      7.81 o
   1   9  12       12.27       11.21      4.04 o
   2   9  12        0.96       -3.47      3.47 o
   3   9  12        0.10       -3.06      5.71 o
   4   9  12       27.79       28.94      6.69 o
   5   9  12        0.73       -0.34      7.68 o
   6   9  12        3.99       -1.57      6.30 o
  -7  10  12        0.00        0.93      4.66 o
  -6  10  12        5.62        0.36      4.81 o
  -5  10  12       36.49       50.81      6.50 o
  -4  10  12       27.62       28.76      5.32 o
  -3  10  12        0.92        3.54      5.12 o
  -2  10  12       22.52       24.62      4.53 o
  -1  10  12        6.20        4.72      4.09 o
   0  10  12       16.60       12.85      3.75 o
   1  10  12        0.95        1.72      3.65 o
   2  10  12        4.89        6.75      4.21 o
   3  10  12       26.85       25.05      5.67 o
   4  10  12        0.45       -4.35      4.35 o
   5  10  12        0.22       -1.62      5.10 o
  -6  11  12        5.74        6.04      5.55 o
  -5  11  12        2.70        0.39      4.92 o
  -4  11  12       21.94       20.08      7.09 o
  -3  11  12       50.11       57.49      9.06 o
  -2  11  12       12.57       20.87      7.09 o
  -1  11  12        7.41       10.63      5.91 o
   0  11  12        5.82        5.91      5.91 o
   1  11  12        1.43       -3.15      5.12 o
   2  11  12       78.73       76.39      9.84 o
   3  11  12        4.95        2.19      5.30 o
   4  11  12        1.04       -1.73      6.50 o
  -4  12  12        0.35        5.51      6.69 o
  -3  12  12        9.11       12.21      6.69 o
  -2  12  12        2.64        4.33      6.69 o
  -1  12  12        2.97       10.24      6.30 o
   0  12  12       17.85       16.14      7.09 o
   1  12  12       15.58       17.32      7.48 o
   2  12  12       21.70       29.14      8.27 o
 -11   1  13        3.29        9.00      7.10 o
 -10   1  13        2.93       -3.06      6.69 o
  -9   1  13       14.40       18.83      6.39 o
  -8   1  13      179.09      165.87      6.25 o
  -7   1  13      318.67      301.69      8.45 o
  -6   1  13      367.66      332.77      7.60 o
  -5   1  13        1.06       -1.88      1.88 o
  -4   1  13       42.85       38.23      2.59 o
  -3   1  13       57.77       62.27      3.10 o
  -2   1  13        0.55        0.36      1.30 o
  -1   1  13        6.07        7.09      1.25 o
   0   1  13        1.36        0.85      1.10 o
   1   1  13       10.15       14.40      1.58 o
   2   1  13      555.53      558.07     10.72 o
   3   1  13       79.48       64.65      7.87 o
   4   1  13       98.68      105.32     14.18 o
   5   1  13       37.07       34.93      6.54 o
   6   1  13       38.43       41.34      7.10 o
   7   1  13        7.36        4.76      5.83 o
   8   1  13        0.13        2.32      6.26 o
   9   1  13       10.72        9.84     10.63 o
 -11   2  13        6.67        7.77      7.22 o
 -10   2  13        2.15        2.07      6.22 o
  -9   2  13      156.23      140.28     10.16 o
  -8   2  13       54.08       51.93      4.38 o
  -7   2  13        0.44        0.96      3.09 o
  -6   2  13        4.21        6.16      2.44 o
  -5   2  13     1110.37     1140.05     13.53 o
  -4   2  13      556.38      540.10      8.05 o
  -3   2  13      364.56      365.20      5.75 o
  -2   2  13      157.01      160.01      3.96 o
  -1   2  13        8.08        6.21      1.62 o
   0   2  13       86.64       91.62      3.18 o
   1   2  13      417.33      426.61      7.37 o
   2   2  13      290.79      302.75     10.27 o
   3   2  13       25.60       28.02      3.71 o
   4   2  13       43.20       30.88      6.40 o
   5   2  13       10.79        6.46      5.55 o
   6   2  13        2.50        9.81      5.98 o
   7   2  13        4.49       11.14      6.26 o
   8   2  13        0.85        0.23      6.26 o
 -11   3  13       43.19       39.27      8.66 o
 -10   3  13       43.04       41.98      7.80 o
  -9   3  13        0.45       -4.38      5.42 o
  -8   3  13        5.66        1.60      3.04 o
  -7   3  13       61.39       66.64      3.83 o
  -6   3  13       12.32       12.37      2.59 o
  -5   3  13      367.45      363.22      6.91 o
  -4   3  13       86.26       92.48      3.67 o
  -3   3  13       11.43        5.88      2.75 o
  -2   3  13      904.53      880.61     11.32 o
  -1   3  13      227.37      235.06      4.99 o
   0   3  13      117.35      113.64      3.76 o
   1   3  13      115.67      118.68      4.26 o
   2   3  13      154.96      146.08      6.13 o
   3   3  13      381.32      381.27     15.71 o
   4   3  13       39.59       46.64      4.45 o
   5   3  13       31.51       16.75      6.11 o
   6   3  13        0.15        5.36      9.84 o
   7   3  13       43.79       43.93      7.93 o
   8   3  13       27.48       27.26      7.78 o
 -10   4  13       11.35       18.60      7.37 o
  -9   4  13       47.74       40.51      7.50 o
  -8   4  13       90.79       95.90      6.65 o
  -7   4  13       38.52       42.70      3.96 o
  -6   4  13      397.38      380.18      8.02 o
  -5   4  13      122.89      123.81      4.92 o
  -4   4  13      164.63      173.81      5.77 o
  -3   4  13     1115.06     1073.26     14.54 o
  -2   4  13      458.73      446.95      8.75 o
  -1   4  13        0.63        3.21      1.87 o
   0   4  13      781.18      808.70     13.91 o
   1   4  13      603.00      595.34      8.72 o
   2   4  13      181.04      174.16      6.35 o
   3   4  13       55.98       44.20      4.99 o
   4   4  13      105.48       97.26      6.11 o
   5   4  13       84.50       91.62      5.97 o
   6   4  13        1.97        1.10      5.70 o
   7   4  13        3.28        9.85      6.50 o
   8   4  13        0.21       -6.39      6.39 o
 -10   5  13       54.19       67.41      9.32 o
  -9   5  13       15.48       15.44      6.82 o
  -8   5  13       10.11       11.65      4.25 o
  -7   5  13       10.11       10.84      3.03 o
  -6   5  13        5.74        1.75      2.49 o
  -5   5  13       27.30       27.13      4.89 o
  -4   5  13      370.85      336.67      8.01 o
  -3   5  13        9.03        6.08      2.55 o
  -2   5  13      295.13      296.75      6.18 o
  -1   5  13      791.21      790.64     10.64 o
   0   5  13      482.22      475.74      9.54 o
   1   5  13       23.60       25.66      2.58 o
   2   5  13       10.97        9.75      3.02 o
   3   5  13      157.00      150.32     10.04 o
   4   5  13       40.70       47.66      5.10 o
   5   5  13        2.69        3.42      3.67 o
   6   5  13       27.31       30.23      7.10 o
   7   5  13        0.81       -3.29      6.30 o
 -10   6  13        0.47       -2.38      6.94 o
  -9   6  13       15.89       26.12      5.51 o
  -8   6  13        0.01       -0.07      3.74 o
  -7   6  13        6.52        6.00      3.63 o
  -6   6  13        0.00       -0.98      2.58 o
  -5   6  13       32.30       36.61      3.79 o
  -4   6  13      202.67      197.07      6.47 o
  -3   6  13       20.61       16.83      3.23 o
  -2   6  13        0.31       -0.67      1.95 o
  -1   6  13       73.16       72.87      3.68 o
   0   6  13       13.36       14.82      2.47 o
   1   6  13      163.28      146.18      4.76 o
   2   6  13      554.73      520.24     12.60 o
   3   6  13        9.28        9.52      4.22 o
   4   6  13        7.10        4.85      3.63 o
   5   6  13        0.10        6.77      3.89 o
   6   6  13        4.22        4.33      4.28 o
   7   6  13        2.71        9.74      7.10 o
  -9   7  13        0.23       -4.00      4.41 o
  -8   7  13       17.50       10.51      4.80 o
  -7   7  13        2.32       -2.49      3.76 o
  -6   7  13        0.11       -2.52      2.65 o
  -5   7  13        9.19       10.28      3.20 o
  -4   7  13       51.14       50.05      4.15 o
  -3   7  13        0.11        0.15      2.09 o
  -2   7  13      141.36      137.76      5.66 o
  -1   7  13       18.98       13.21      2.70 o
   0   7  13      338.84      331.75      7.19 o
   1   7  13       88.50       92.64      4.23 o
   2   7  13        4.29        0.58      3.08 o
   3   7  13        3.02       -3.57      3.57 o
   4   7  13       22.47       14.24      4.38 o
   5   7  13        7.86        6.52      4.30 o
   6   7  13        1.63        6.45      4.67 o
  -8   8  13       31.29       47.99      6.39 o
  -7   8  13        0.65       -3.75      3.75 o
  -6   8  13        0.01       -3.93      3.93 o
  -5   8  13       15.91       21.98      3.59 o
  -4   8  13       97.62       94.11      4.60 o
  -3   8  13       25.53       31.23      3.25 o
  -2   8  13       14.56       10.17      2.97 o
  -1   8  13        0.79        4.33      2.95 o
   0   8  13       98.69       96.07      4.57 o
   1   8  13       14.28       11.82      4.09 o
   2   8  13        3.63        1.24      3.47 o
   3   8  13        1.26       -5.71      5.71 o
   4   8  13       24.95       39.44      6.33 o
   5   8  13       41.49       38.73      5.82 o
   6   8  13        5.61        9.61      5.83 o
  -8   9  13        0.61        0.26      4.71 o
  -7   9  13       34.36       65.70     13.82 o
  -6   9  13      132.04      138.87      9.02 o
  -5   9  13        8.18        1.14      4.15 o
  -4   9  13        3.76        4.78      3.86 o
  -3   9  13       32.66       29.46      3.94 o
  -2   9  13       14.85       11.26      3.42 o
  -1   9  13        0.09       -1.91      2.69 o
   0   9  13        8.83        6.15      3.13 o
   1   9  13        2.94       -2.86      2.86 o
   2   9  13        0.01       -1.49      4.48 o
   3   9  13       61.42       67.62      7.28 o
   4   9  13       30.92       37.66      8.27 o
   5   9  13        0.25        0.52      5.10 o
  -7  10  13       45.74       55.62      6.71 o
  -6  10  13        6.43        4.93      5.10 o
  -5  10  13       66.19       91.50      7.90 o
  -4  10  13       42.08       51.98      8.27 o
  -3  10  13       46.45       58.28      8.66 o
  -2  10  13       40.35       42.26      6.19 o
  -1  10  13        2.44       -1.09      3.55 o
   0  10  13       24.47       30.32      4.30 o
   1  10  13       14.97       13.42      4.28 o
   2  10  13        0.88       -1.75      6.89 o
   3  10  13        0.03       -2.71      4.52 o
   4  10  13        2.44       -4.57      8.47 o
  -5  11  13       62.02       70.09     10.24 o
  -4  11  13       59.73       64.18      9.45 o
  -3  11  13        2.04       10.63      6.69 o
  -2  11  13       15.38       27.17      7.09 o
  -1  11  13       22.46       27.56      7.48 o
   0  11  13        2.91       -1.97      5.51 o
   1  11  13        0.20        3.54      5.91 o
   2  11  13       19.29       20.08      7.48 o
   3  11  13        2.52       -0.50     11.02 o
  -3  12  13       61.47       76.78     10.63 o
  -2  12  13        6.46        4.72      5.91 o
  -1  12  13        0.61        5.12      5.91 o
   0  12  13        1.22        7.48      6.30 o
   1  12  13        1.92       -3.15      5.91 o
 -11   0  14        0.23        3.94      9.84 o
 -10   0  14      138.01      102.77     14.18 o
  -9   0  14        8.02       16.14      9.45 o
  -8   0  14      112.20      113.40     11.14 o
  -7   0  14       21.66       22.26      5.83 o
  -6   0  14      147.97      137.80     14.77 o
  -5   0  14      776.60      755.45     18.78 o
  -4   0  14      261.08      252.65     10.01 o
  -3   0  14       59.72       56.12      3.87 o
  -2   0  14        0.04       -1.83      2.38 o
  -1   0  14      128.97      134.65      4.04 o
   0   0  14       48.26       51.68      2.47 o
   1   0  14       50.10       49.94      3.70 o
   2   0  14     2425.80     2116.01     57.88 o
   3   0  14      120.12      118.13     12.99 o
   4   0  14      231.76      245.70     17.32 o
   5   0  14       70.20       89.38     12.21 o
   6   0  14        7.63       -4.72      7.09 o
   7   0  14       10.31        0.39      8.66 o
   8   0  14       23.49       28.35     11.02 o
 -11   1  14       13.25        2.36      7.10 o
 -10   1  14      131.59      132.08     10.72 o
  -9   1  14        2.36        4.98      5.98 o
  -8   1  14       53.79       54.86      6.93 o
  -7   1  14       75.61       79.24      6.19 o
  -6   1  14      459.89      439.88      8.88 o
  -5   1  14       26.30       31.79      3.83 o
  -4   1  14       21.24       23.38      2.41 o
  -3   1  14       27.49       24.29      2.26 o
  -2   1  14       46.23       47.98      2.47 o
  -1   1  14      134.63      133.79      3.14 o
   0   1  14        5.98        3.53      1.33 o
   1   1  14       10.90       18.85      2.34 o
   2   1  14      250.37      250.40      7.92 o
   3   1  14       63.56       54.35      7.24 o
   4   1  14       23.64       18.44      6.26 o
   5   1  14        0.28       -2.01      5.27 o
   6   1  14       10.05        5.29      5.83 o
   7   1  14       17.89        9.45      9.06 o
   8   1  14        1.00       -3.60      6.54 o
 -11   2  14       17.66       18.51     10.63 o
 -10   2  14       15.74       16.33      7.10 o
  -9   2  14        0.01       -5.70      5.70 o
  -8   2  14        0.01        1.56      3.01 o
  -7   2  14       27.42       27.16      4.45 o
  -6   2  14       46.27       41.76      3.26 o
  -5   2  14      184.26      183.74      7.25 o
  -4   2  14       84.97       86.74      3.62 o
  -3   2  14      505.42      500.88      7.10 o
  -2   2  14      234.10      219.39      5.16 o
  -1   2  14      362.92      358.75      6.32 o
   0   2  14      280.36      267.89      5.30 o
   1   2  14        6.61        7.94      2.09 o
   2   2  14       25.65       19.04      4.61 o
   3   2  14       18.33        7.95      5.22 o
   4   2  14      153.98      122.15      9.32 o
   5   2  14        1.97        4.72      5.70 o
   6   2  14      153.84      160.06     11.14 o
   7   2  14        2.12        8.86      6.40 o
   8   2  14        0.89        0.47     13.78 o
 -10   3  14        0.91       -0.32      8.07 o
  -9   3  14       13.56       11.13      6.22 o
  -8   3  14       10.10        3.55      3.22 o
  -7   3  14        0.91        2.99      2.44 o
  -6   3  14      414.50      416.78      7.89 o
  -5   3  14       24.70       23.97      3.08 o
  -4   3  14       16.26       13.63      2.36 o
  -3   3  14      351.95      314.77      9.43 o
  -2   3  14       87.53       80.34      3.57 o
  -1   3  14      467.92      477.99      7.60 o
   0   3  14      133.66      130.00      4.67 o
   1   3  14        7.15        2.09      2.61 o
   2   3  14      282.11      265.45      8.69 o
   3   3  14       21.14       19.71      3.90 o
   4   3  14      131.30      138.88     17.52 o
   5   3  14        8.56       14.46      7.48 o
   6   3  14        0.00        0.16      5.70 o
   7   3  14       15.81        2.83      6.54 o
   8   3  14       22.78       18.51     10.63 o
 -10   4  14        1.01       -0.27     10.04 o
  -9   4  14        1.64        4.67      6.26 o
  -8   4  14        1.24       -2.13      6.30 o
  -7   4  14       44.75       52.60      3.99 o
  -6   4  14        0.01       -0.87      2.36 o
  -5   4  14        3.78        6.32      2.63 o
  -4   4  14      130.35      117.90      5.14 o
  -3   4  14       10.02       10.14      2.36 o
  -2   4  14      260.17      263.87      8.22 o
  -1   4  14        0.84       -1.61      1.96 o
   0   4  14        5.30        7.24      2.81 o
   1   4  14        0.01        0.68      1.80 o
   2   4  14       45.15       44.89      5.17 o
   3   4  14       19.50       12.44      3.80 o
   4   4  14       11.66        9.59      3.67 o
   5   4  14        0.26        1.38      5.57 o
   6   4  14       15.67       10.32      6.22 o
   7   4  14        2.82       -0.65      6.54 o
   8   4  14        0.32       -2.36      9.45 o
 -10   5  14        6.48       14.40      7.34 o
  -9   5  14        3.32        8.24      8.47 o
  -8   5  14       22.67       25.72      4.78 o
  -7   5  14        2.09        0.87      2.68 o
  -6   5  14       37.13       33.32      3.52 o
  -5   5  14      116.15      100.50      4.85 o
  -4   5  14      482.69      456.38      9.54 o
  -3   5  14       67.36       73.11      6.08 o
  -2   5  14       71.80       81.94      4.65 o
  -1   5  14        0.92        2.82      2.36 o
   0   5  14        5.30        4.57      1.98 o
   1   5  14       28.72       26.52      2.89 o
   2   5  14       40.22       42.37      5.71 o
   3   5  14        2.85        5.95      3.60 o
   4   5  14       56.09       63.25      5.47 o
   5   5  14        7.05        2.08      5.70 o
   6   5  14       22.85       11.22     14.18 o
   7   5  14        0.01       -5.83      6.26 o
  -9   6  14        0.08       -4.25      4.25 o
  -8   6  14        4.80        6.59      4.34 o
  -7   6  14        6.46       16.61      4.34 o
  -6   6  14        1.44       -0.64      2.60 o
  -5   6  14       23.32       24.82      3.53 o
  -4   6  14      140.95      150.38      5.81 o
  -3   6  14      253.31      236.10      6.89 o
  -2   6  14       63.63       62.85      4.98 o
  -1   6  14       94.71      104.72      4.73 o
   0   6  14      125.61      131.67      4.65 o
   1   6  14      126.67      150.76      5.57 o
   2   6  14       32.30       28.57      4.95 o
   3   6  14        4.50        0.17      6.89 o
   4   6  14        1.11        1.89      4.57 o
   5   6  14        3.44        1.81      3.89 o
   6   6  14        6.45       -5.98      5.98 o
   7   6  14        0.80       -0.39      9.84 o
  -9   7  14        2.11        5.74      4.75 o
  -8   7  14        0.19        1.60      4.34 o
  -7   7  14       16.56       18.65      4.56 o
  -6   7  14       53.75       65.40      5.82 o
  -5   7  14       41.57       46.19      4.43 o
  -4   7  14        0.10       -2.00      2.61 o
  -3   7  14       24.45       32.65      3.18 o
  -2   7  14        7.63        5.23      2.73 o
  -1   7  14      308.99      297.22      6.90 o
   0   7  14      132.70      138.33      6.15 o
   1   7  14       30.41       35.39      3.66 o
   2   7  14       96.18      116.24     12.99 o
   3   7  14        1.29       -0.21      4.22 o
   4   7  14        1.94        2.81      3.88 o
   5   7  14        0.01       -2.35      4.09 o
   6   7  14        3.93       -6.69      9.06 o
  -8   8  14       35.37       50.37      6.67 o
  -7   8  14        1.66        3.65      4.76 o
  -6   8  14        5.02        6.47      8.86 o
  -5   8  14       31.80       26.07      5.10 o
  -4   8  14        4.32        7.79      2.77 o
  -3   8  14       15.28       17.40      3.84 o
  -2   8  14        0.18       -2.46      2.46 o
  -1   8  14        1.16        1.49      2.71 o
   0   8  14       60.57       49.41      3.83 o
   1   8  14       64.81       63.83      5.42 o
   2   8  14       24.03       25.16      5.24 o
   3   8  14        2.21        4.07      4.81 o
   4   8  14       31.97       30.52      5.43 o
   5   8  14        6.65        8.13      4.87 o
   6   8  14        1.78       -0.39      6.30 o
  -7   9  14       17.76       24.09      6.14 o
  -6   9  14        1.16        7.10      5.10 o
  -5   9  14        0.28       -4.00      4.15 o
  -4   9  14        2.29       -4.33      4.33 o
  -3   9  14       19.77       14.93      4.19 o
  -2   9  14       82.94       90.29      5.42 o
  -1   9  14        1.25        1.26      2.82 o
   0   9  14       20.40       15.04      3.81 o
   1   9  14        4.50        2.56      4.78 o
   2   9  14        6.48        0.16      4.52 o
   3   9  14       51.45       53.82      6.81 o
   4   9  14       17.58       21.01      6.12 o
   5   9  14        0.17       -0.02      5.38 o
  -6  10  14        9.40       -2.19      5.12 o
  -5  10  14       17.85       20.87      7.88 o
  -4  10  14        7.86       14.96      7.09 o
  -3  10  14        1.01       -2.36      5.12 o
  -2  10  14       39.88       35.83      7.48 o
  -1  10  14        2.69        1.18     11.22 o
   0  10  14        1.77        5.43      4.44 o
   1  10  14        1.11       -2.36      5.12 o
   2  10  14        8.82       -6.23      7.28 o
   3  10  14        0.15       -3.22      4.81 o
   4  10  14        5.65        1.69      5.67 o
  -5  11  14        7.11        9.45      7.09 o
  -4  11  14       16.36       23.63      7.48 o
  -3  11  14        3.61        1.18      5.51 o
  -2  11  14        6.63       14.57      7.09 o
  -1  11  14        5.58       11.42      6.30 o
   0  11  14       23.88       19.29      7.09 o
   1  11  14        3.13        2.76      6.30 o
   2  11  14        5.01        9.84      6.69 o
 -10   1  15       52.19       42.51      8.02 o
  -9   1  15        8.29       -5.42      5.42 o
  -8   1  15      138.01      144.80      6.04 o
  -7   1  15        1.50        4.95      2.92 o
  -6   1  15      135.64      141.35      5.57 o
  -5   1  15       78.96       73.23      3.68 o
  -4   1  15      444.85      426.86      7.25 o
  -3   1  15      112.30      112.53      3.83 o
  -2   1  15       78.05       69.98      2.88 o
  -1   1  15       54.17       61.91      2.73 o
   0   1  15      174.23      167.65      4.24 o
   1   1  15      784.48      793.47     12.15 o
   2   1  15        3.44       -3.94      5.29 o
   3   1  15       38.72       37.59      6.82 o
   4   1  15       24.29       13.60      6.22 o
   5   1  15       22.00       16.43      6.89 o
   6   1  15       15.70        8.88      6.54 o
   7   1  15        0.42       -0.79      6.40 o
   8   1  15        0.60       -5.91      9.45 o
 -10   2  15        0.93       -1.05      7.88 o
  -9   2  15        6.29       -1.97      5.85 o
  -8   2  15        9.66        4.53      5.85 o
  -7   2  15       15.09       12.10      3.42 o
  -6   2  15       21.05       22.42      2.98 o
  -5   2  15        0.15       -1.88      2.27 o
  -4   2  15      231.42      235.59      5.14 o
  -3   2  15      674.13      679.14      8.72 o
  -2   2  15      342.64      315.94      6.37 o
  -1   2  15      140.55      149.73      4.46 o
   0   2  15      399.64      382.34      8.76 o
   1   2  15      946.58      984.01     14.42 o
   2   2  15       62.86       59.87      4.64 o
   3   2  15       27.65       31.51      6.66 o
   4   2  15        3.59        1.78      5.27 o
   5   2  15       33.83       37.45      8.07 o
   6   2  15        4.67        4.76      7.88 o
   7   2  15        6.72        2.04      6.54 o
   8   2  15       20.31       22.44     11.02 o
 -10   3  15       14.90       13.71     12.21 o
  -9   3  15       34.75       33.48      7.37 o
  -8   3  15        0.93        4.18      5.66 o
  -7   3  15       86.70       92.61      4.42 o
  -6   3  15      634.67      645.08     14.03 o
  -5   3  15      467.68      499.08     10.38 o
  -4   3  15      179.80      176.47      5.45 o
  -3   3  15      245.42      237.42      5.90 o
  -2   3  15       14.19       18.69      2.57 o
  -1   3  15      716.33      761.48     10.45 o
   0   3  15      313.12      322.60      8.21 o
   1   3  15      239.22      199.35      6.41 o
   2   3  15        0.69        0.78      2.93 o
   3   3  15       14.18       15.91      3.72 o
   4   3  15        3.09       -2.86      5.71 o
   5   3  15        4.90        9.27      6.22 o
   6   3  15        0.06       -2.76      6.13 o
   7   3  15        5.98       -4.63      6.66 o
 -10   4  15        0.07        5.82      7.10 o
  -9   4  15       30.18       34.41      7.80 o
  -8   4  15      117.51      112.50      9.58 o
  -7   4  15       65.67       79.86      4.65 o
  -6   4  15        0.32       -1.80      2.48 o
  -5   4  15       66.90       68.95      4.13 o
  -4   4  15      114.86      103.78      4.99 o
  -3   4  15      175.42      176.64      5.20 o
  -2   4  15       42.75       44.15      3.12 o
  -1   4  15        9.85        9.85      2.56 o
   0   4  15       92.19       83.56      4.14 o
   1   4  15       68.91       67.58      4.27 o
   2   4  15      279.79      290.09     10.68 o
   3   4  15       43.49       46.40      5.55 o
   4   4  15       13.37       11.29      6.26 o
   5   4  15        1.00        3.37      5.98 o
   6   4  15       47.67       39.39      7.93 o
   7   4  15       15.05       21.22     11.62 o
  -9   5  15       36.10       53.62      8.62 o
  -8   5  15       10.06        9.59      4.32 o
  -7   5  15       18.97       21.42      4.52 o
  -6   5  15       17.55       19.30      3.34 o
  -5   5  15       69.80       68.97      5.86 o
  -4   5  15      249.51      233.70      6.92 o
  -3   5  15      134.42      131.15      5.46 o
  -2   5  15       38.01       44.74      4.72 o
  -1   5  15      304.53      307.21      7.49 o
   0   5  15      158.59      169.07      5.52 o
   1   5  15        5.47        4.49      2.99 o
   2   5  15       48.81       59.39      5.96 o
   3   5  15       47.94       31.69      4.49 o
   4   5  15       30.96       27.99      4.76 o
   5   5  15        2.45       -0.28      6.89 o
   6   5  15       21.06       22.64      7.52 o
   7   5  15       10.64        5.12     10.24 o
  -9   6  15        0.09        8.59      4.67 o
  -8   6  15        6.10        3.87      4.84 o
  -7   6  15        1.22        3.48      3.95 o
  -6   6  15       27.66       26.80      4.08 o
  -5   6  15       15.87       14.95      3.27 o
  -4   6  15        0.16       -0.87      2.65 o
  -3   6  15       22.70       25.73      3.51 o
  -2   6  15      331.24      315.94      9.52 o
  -1   6  15        2.24        3.75      2.27 o
   0   6  15       40.26       45.21      3.33 o
   1   6  15        5.56        2.87      3.27 o
   2   6  15       45.91       50.11      9.25 o
   3   6  15        0.42       -3.48      3.48 o
   4   6  15        0.02       -1.04      3.91 o
   5   6  15        5.26        6.08      6.39 o
   6   6  15        0.00       -5.98      6.54 o
  -8   7  15        0.21       -1.30      4.38 o
  -7   7  15       23.10       34.47      5.45 o
  -6   7  15        1.54       -2.45      3.55 o
  -5   7  15       52.79       42.15      5.57 o
  -4   7  15        8.41       18.89      3.47 o
  -3   7  15        2.23       10.93      3.06 o
  -2   7  15       13.98        9.32      2.96 o
  -1   7  15        0.47        1.02      3.06 o
   0   7  15        4.78        0.94      2.43 o
   1   7  15       14.68        5.70      3.50 o
   2   7  15       43.74       49.68      6.33 o
   3   7  15        1.01       -0.48      4.29 o
   4   7  15       67.23       72.16      6.39 o
   5   7  15       46.99       40.16      7.33 o
   6   7  15        1.44        7.88     10.63 o
  -8   8  15        1.09        4.48      4.93 o
  -7   8  15       49.81       61.89      6.63 o
  -6   8  15        0.98       -0.37      4.52 o
  -5   8  15        0.72       -3.26      3.97 o
  -4   8  15        1.64       11.92      4.88 o
  -3   8  15        6.14        8.23      3.10 o
  -2   8  15        0.75        1.77      2.86 o
  -1   8  15       28.36       23.96      3.61 o
   0   8  15      130.55      131.64      7.76 o
   1   8  15        0.94        4.09      3.70 o
   2   8  15       25.33       24.20      5.67 o
   3   8  15       32.03       37.81      6.24 o
   4   8  15       29.95       33.04      6.88 o
   5   8  15       11.90       16.15      5.35 o
  -7   9  15       18.80       13.45      5.34 o
  -6   9  15       18.48       22.95      5.87 o
  -5   9  15       63.64       82.69      9.84 o
  -4   9  15        0.45       -0.79      5.12 o
  -3   9  15       29.49       32.29      7.09 o
  -2   9  15       65.67       70.11      6.86 o
  -1   9  15        0.01        4.67      3.16 o
   0   9  15       37.02       26.53      4.50 o
   1   9  15       33.20       20.78     10.43 o
   2   9  15        1.13        2.04      7.68 o
   3   9  15       27.16       33.63      6.53 o
   4   9  15       10.93        9.02      5.60 o
  -6  10  15        8.37       -1.97      6.69 o
  -5  10  15        0.47       -5.12      5.12 o
  -4  10  15       17.69       21.26      7.09 o
  -3  10  15        3.68        8.27      6.30 o
  -2  10  15       12.04       15.36      6.30 o
  -1  10  15        2.02       -1.57      5.12 o
   0  10  15       13.14       20.87      6.69 o
   1  10  15       33.64       50.40      9.06 o
   2  10  15       44.03       46.07      9.06 o
   3  10  15        6.34        2.58      5.31 o
  -4  11  15        0.47       -2.36      5.51 o
  -3  11  15        2.93       -0.39      5.91 o
  -2  11  15        4.02        3.15      5.91 o
  -1  11  15       13.10       21.66      7.48 o
   0  11  15        5.65        3.94      5.91 o
   1  11  15        0.36        0.39      6.30 o
 -10   0  16        0.19        3.54      9.06 o
  -9   0  16       13.65       15.75      9.84 o
  -8   0  16        0.94        0.79      7.88 o
  -7   0  16      278.80      257.60      9.32 o
  -6   0  16       37.15       36.05      7.93 o
  -5   0  16      749.10      721.34     18.91 o
  -4   0  16     2198.41     2057.01     30.03 o
  -3   0  16      478.40      501.53      9.37 o
  -2   0  16      112.51      103.55      4.95 o
  -1   0  16       46.53       42.38      4.55 o
   0   0  16      147.95      138.53      7.55 o
   1   0  16      148.56      137.02     13.78 o
   2   0  16      144.96      150.81     14.57 o
   3   0  16       16.81       11.81      8.27 o
   4   0  16       19.04       27.17      9.84 o
   5   0  16      130.09      114.58     14.57 o
   6   0  16       63.40      110.25     14.18 o
   7   0  16        8.62       11.42     10.24 o
 -10   1  16        3.50        5.73      6.61 o
  -9   1  16        0.25       -1.79      5.98 o
  -8   1  16      106.99       88.49      8.74 o
  -7   1  16      195.57      186.75      6.55 o
  -6   1  16      727.48      726.40     12.18 o
  -5   1  16      391.85      382.88      7.81 o
  -4   1  16       23.99       21.28      2.73 o
  -3   1  16      205.14      185.86      4.91 o
  -2   1  16      457.89      415.87      6.63 o
  -1   1  16      385.69      368.63      5.84 o
   0   1  16      305.85      301.98      6.34 o
   1   1  16       92.07       77.52      5.15 o
   2   1  16       77.10       59.38      7.65 o
   3   1  16      125.42       90.69      9.06 o
   4   1  16       80.99       86.93      9.19 o
   5   1  16       56.10       53.77      8.86 o
   6   1  16        3.40       14.74      6.89 o
   7   1  16        2.90        1.04      6.69 o
 -10   2  16        0.04       -6.70      6.89 o
  -9   2  16       49.32       29.33      8.47 o
  -8   2  16       49.07       40.97      7.37 o
  -7   2  16        2.31        0.71      4.05 o
  -6   2  16      201.67      200.89      7.62 o
  -5   2  16      102.43       99.34      4.31 o
  -4   2  16       45.29       45.73      2.93 o
  -3   2  16       72.68       72.97      3.25 o
  -2   2  16      638.76      613.14      9.47 o
  -1   2  16       47.14       48.62      3.15 o
   0   2  16        6.44        7.97      3.35 o
   1   2  16       13.78        6.92      4.14 o
   2   2  16       22.71       15.51      5.98 o
   3   2  16       71.52       72.25      8.35 o
   4   2  16       24.47       34.99      8.47 o
   5   2  16       12.97       16.73      6.96 o
   6   2  16        3.78        7.92      8.86 o
   7   2  16        3.98       -2.34      6.82 o
 -10   3  16        2.36        1.84      6.82 o
  -9   3  16        0.21       -0.31      6.39 o
  -8   3  16       18.92       17.51      6.39 o
  -7   3  16       48.22       44.91      4.00 o
  -6   3  16       11.29       13.33      3.05 o
  -5   3  16       90.11       82.03      4.33 o
  -4   3  16        0.68       -2.26      2.26 o
  -3   3  16      132.09      129.04      4.70 o
  -2   3  16       14.30       18.13      2.92 o
  -1   3  16        4.04        0.81      2.30 o
   0   3  16      382.31      357.08      7.65 o
   1   3  16        0.31       -2.85      2.85 o
   2   3  16        0.08        1.90      2.94 o
   3   3  16       21.78       19.49      6.50 o
   4   3  16       29.02       36.48      7.46 o
   5   3  16        6.23        0.27      5.98 o
   6   3  16       11.35        4.20      6.61 o
   7   3  16        0.00       -0.79      9.84 o
 -10   4  16        0.01        4.72     11.02 o
  -9   4  16        2.70        4.59      6.61 o
  -8   4  16       19.28       31.02      7.37 o
  -7   4  16       12.12        8.69      4.00 o
  -6   4  16        0.04       -1.02      2.74 o
  -5   4  16        8.22        7.99      3.48 o
  -4   4  16       35.53       28.80      4.49 o
  -3   4  16       65.14       64.31      4.75 o
  -2   4  16        1.90       -2.44      2.44 o
  -1   4  16       95.31       97.99      4.64 o
   0   4  16       12.64       13.41      3.15 o
   1   4  16       11.12       15.10      4.22 o
   2   4  16        5.27        7.56      3.93 o
   3   4  16       20.34       10.33      3.89 o
   4   4  16        7.59        1.77      5.85 o
   5   4  16       14.47        7.69     11.62 o
   6   4  16        8.20       13.57      7.22 o
   7   4  16        0.15       13.39     10.24 o
  -9   5  16        0.64        1.38      6.78 o
  -8   5  16       22.09       26.55      5.06 o
  -7   5  16      107.66       98.23      6.70 o
  -6   5  16       16.67       17.92      3.41 o
  -5   5  16      104.59      110.48      5.08 o
  -4   5  16       80.07       89.67      6.48 o
  -3   5  16       19.61       26.32      3.85 o
  -2   5  16       24.22       33.89      3.58 o
  -1   5  16      259.35      242.45      6.91 o
   0   5  16      350.98      378.01      8.25 o
   1   5  16       25.53       23.51      4.65 o
   2   5  16      194.16      214.69     10.22 o
   3   5  16       10.73       17.05      4.34 o
   4   5  16       25.85       37.98      9.06 o
   5   5  16       44.19       40.40      8.21 o
   6   5  16        1.65       -0.20      6.96 o
  -9   6  16       92.62      103.61      7.79 o
  -8   6  16       55.18       51.89      6.23 o
  -7   6  16       13.78       19.33      6.21 o
  -6   6  16       23.99       26.15      4.72 o
  -5   6  16        2.83       -0.52      4.01 o
  -4   6  16        0.26       -2.66      2.66 o
  -3   6  16       97.15      109.19      6.16 o
  -2   6  16      228.00      241.88      8.24 o
  -1   6  16       59.57       68.81      3.94 o
   0   6  16      272.89      294.70      8.52 o
   1   6  16       74.65       86.63      8.47 o
   2   6  16       28.63       44.20      6.12 o
   3   6  16        1.16        5.30      4.04 o
   4   6  16       45.15       44.90      5.73 o
   5   6  16       14.14       14.26      8.86 o
   6   6  16       12.03       16.54     11.02 o
  -8   7  16        0.66       -0.67      4.67 o
  -7   7  16       53.64       55.40      6.23 o
  -6   7  16       48.16       56.74      5.93 o
  -5   7  16       10.90        9.18      4.64 o
  -4   7  16       21.61       31.34      4.43 o
  -3   7  16      105.33      106.55      6.71 o
  -2   7  16      145.22      149.18      6.76 o
  -1   7  16      152.84      169.07      6.41 o
   0   7  16       45.42       48.78      4.07 o
   1   7  16       13.77       14.41      4.72 o
   2   7  16        0.89        0.61      4.92 o
   3   7  16       43.41       33.03     11.22 o
   4   7  16       24.14       28.31      5.39 o
   5   7  16        2.84        7.23      7.68 o
  -7   8  16       44.62       45.22      6.20 o
  -6   8  16       35.74       27.37     10.04 o
  -5   8  16        2.99        0.72      7.88 o
  -4   8  16      137.40      162.62     12.60 o
  -3   8  16       21.07       28.70      4.52 o
  -2   8  16       11.42        6.43      3.13 o
  -1   8  16        6.08        2.45      2.98 o
   0   8  16        0.00       -0.52      3.87 o
   1   8  16       99.49      106.88      7.95 o
   2   8  16       20.66       21.30      5.67 o
   3   8  16       10.18        8.28      5.17 o
   4   8  16        0.01        3.68      4.70 o
   5   8  16        8.89        1.57     11.02 o
  -6   9  16       27.10       39.36      6.61 o
  -5   9  16       13.84       15.36      6.69 o
  -4   9  16       10.90        7.88      6.30 o
  -3   9  16        0.16       -1.97      5.51 o
  -2   9  16       21.18       25.23      7.68 o
  -1   9  16       29.81       24.95      7.88 o
   0   9  16        0.53        1.04      4.26 o
   1   9  16        4.21       -0.79      5.51 o
   2   9  16        0.82       -4.59      4.59 o
   3   9  16        1.55       -0.23      7.68 o
   4   9  16        0.59       -2.43      4.86 o
  -5  10  16        0.08       -1.18      5.91 o
  -4  10  16        0.29        0.39      6.30 o
  -3  10  16        5.74        8.27      6.69 o
  -2  10  16        6.23        8.27      6.30 o
  -1  10  16        1.91        3.15      5.91 o
   0  10  16        0.06        1.57      5.51 o
   1  10  16        1.35        1.57      5.51 o
   2  10  16        2.40       -1.18      6.30 o
  -2  11  16        1.58        1.57      6.30 o
  -1  11  16       17.69       18.51      7.48 o
   0  11  16        0.55        3.94      6.30 o
 -10   1  17        1.14       -6.30      6.40 o
  -9   1  17        5.34        8.86      6.68 o
  -8   1  17        2.56        2.34      5.70 o
  -7   1  17       18.13       15.02      3.43 o
  -6   1  17      229.27      227.10      6.97 o
  -5   1  17        0.02        2.92      3.05 o
  -4   1  17      188.11      183.35      5.09 o
  -3   1  17        0.00        0.74      1.91 o
  -2   1  17      320.55      291.12      5.50 o
  -1   1  17       67.75       73.39      2.93 o
   0   1  17      155.39      155.04      5.44 o
   1   1  17        0.53       -2.82      4.87 o
   2   1  17       38.32       38.27     11.42 o
   3   1  17      167.07      125.60     10.14 o
   4   1  17       32.77       29.70      7.52 o
   5   1  17        4.67        5.11      6.26 o
   6   1  17       11.24        8.72      6.89 o
   7   1  17        1.06        0.00      9.45 o
 -10   2  17        2.87        9.62      7.22 o
  -9   2  17        8.54       10.63      6.68 o
  -8   2  17       16.99       12.22      6.26 o
  -7   2  17        3.48        7.79      4.42 o
  -6   2  17       12.32       12.09      2.84 o
  -5   2  17       54.43       49.73      3.49 o
  -4   2  17        7.88        7.68      2.22 o
  -3   2  17       64.57       67.58      3.48 o
  -2   2  17       61.89       66.56      3.49 o
  -1   2  17        1.02       -0.21      3.41 o
   0   2  17      130.75      115.13      5.30 o
   1   2  17       54.77       57.81     10.38 o
   2   2  17       71.40       77.97      8.49 o
   3   2  17      125.85       98.96     17.92 o
   4   2  17       21.11       20.77      6.89 o
   5   2  17        2.52        0.61      6.05 o
   6   2  17        0.28        5.08      6.54 o
  -9   3  17        5.52        4.53      6.40 o
  -8   3  17        9.32       11.73      6.39 o
  -7   3  17       18.88       22.43      4.63 o
  -6   3  17        0.09        0.80      2.67 o
  -5   3  17       80.70       77.11      5.79 o
  -4   3  17       83.57       82.18      4.28 o
  -3   3  17        7.85        5.74      2.31 o
  -2   3  17      705.27      675.53     11.65 o
  -1   3  17       62.53       67.24      5.77 o
   0   3  17        0.25       -2.45      2.45 o
   1   3  17       58.66       51.37      5.37 o
   2   3  17       27.55       32.38      7.68 o
   3   3  17       60.84       55.52      8.06 o
   4   3  17       39.13       42.34      7.90 o
   5   3  17        2.90        4.35      6.39 o
   6   3  17        0.51       -1.44      6.66 o
  -9   4  17       15.92       11.68      7.37 o
  -8   4  17        0.69       -8.66      8.66 o
  -7   4  17        4.24        7.43      4.19 o
  -6   4  17       63.68       64.74      4.40 o
  -5   4  17        3.70       -0.44      2.63 o
  -4   4  17      156.76      171.18      5.72 o
  -3   4  17       46.86       46.96      3.89 o
  -2   4  17      137.24      139.38      6.02 o
  -1   4  17       13.24        7.80      2.82 o
   0   4  17      326.67      335.54      9.00 o
   1   4  17        5.17        1.60      7.48 o
   2   4  17       22.09       26.09      6.52 o
   3   4  17        0.06        0.20      5.70 o
   4   4  17        3.08       12.80      6.68 o
   5   4  17       18.34        7.43      6.82 o
   6   4  17       15.64       10.94     14.37 o
  -9   5  17        1.81       -0.20      8.86 o
  -8   5  17       33.72       29.02      5.41 o
  -7   5  17        0.28        6.63      4.20 o
  -6   5  17        0.32        6.47      3.88 o
  -5   5  17        0.49        0.33      2.73 o
  -4   5  17        3.81        6.59      3.03 o
  -3   5  17        8.73        9.48      3.46 o
  -2   5  17      168.11      163.84      9.29 o
  -1   5  17       24.38       33.60      3.55 o
   0   5  17       49.00       56.99      4.64 o
   1   5  17        4.99       10.05      4.35 o
   2   5  17       40.57       34.32      5.31 o
   3   5  17        0.27       -4.08      5.70 o
   4   5  17        0.72        0.27      6.26 o
   5   5  17        6.94       12.38      7.34 o
   6   5  17       10.46       17.72     11.42 o
  -8   6  17       20.22       28.66      6.85 o
  -7   6  17       28.80       34.97      7.16 o
  -6   6  17        2.22       -1.40      5.62 o
  -5   6  17        3.00        0.10      3.57 o
  -4   6  17       15.54       12.39      3.90 o
  -3   6  17       26.72       33.87      4.38 o
  -2   6  17        5.08        7.11      3.59 o
  -1   6  17        5.74        5.20      2.55 o
   0   6  17       18.87       25.74      5.97 o
   1   6  17       13.80        4.61      4.22 o
   2   6  17       30.42       34.11      5.54 o
   3   6  17        8.36        3.98      4.21 o
   4   6  17       14.20       20.00     19.29 o
   5   6  17        0.39        3.98      9.06 o
  -8   7  17        0.04        7.10      5.11 o
  -7   7  17        6.88        2.38      4.74 o
  -6   7  17       12.19       10.82      4.78 o
  -5   7  17       16.72       13.22      5.10 o
  -4   7  17       25.66       26.24      5.75 o
  -3   7  17        8.24        9.09      3.23 o
  -2   7  17       84.34       99.32      5.34 o
  -1   7  17       13.96       23.93      3.85 o
   0   7  17        4.87        2.69      3.50 o
   1   7  17        0.01       -1.17      5.32 o
   2   7  17        3.92        6.95      5.32 o
   3   7  17        3.14       -1.54      4.81 o
   4   7  17        6.91        1.88      8.86 o
   5   7  17        0.32       -1.18      9.84 o
  -7   8  17       16.85       12.57      6.41 o
  -6   8  17        3.02       -1.84      4.37 o
  -5   8  17        4.88       14.57      6.69 o
  -4   8  17       75.11       88.59     10.24 o
  -3   8  17        3.28        3.15      4.72 o
  -2   8  17        6.53        1.69      2.94 o
  -1   8  17        4.96        6.57      7.58 o
   0   8  17        4.55        3.94      5.51 o
   1   8  17        0.70       -0.92      4.29 o
   2   8  17        0.65       -3.31      6.10 o
   3   8  17        0.67       -3.74      4.95 o
   4   8  17        1.38        5.55      5.19 o
  -6   9  17       48.71       61.42     10.24 o
  -5   9  17        0.01        4.33      6.69 o
  -4   9  17       25.50       35.44      8.27 o
  -3   9  17       19.05       24.02      7.48 o
  -2   9  17        1.44       10.24      6.30 o
  -1   9  17        1.37        0.00      5.51 o
   0   9  17       13.67        3.94      6.30 o
   1   9  17       28.59       23.23      7.48 o
   2   9  17        6.72       11.30      5.87 o
   3   9  17        2.09       -2.89      5.54 o
  -4  10  17       13.91       15.36      7.48 o
  -3  10  17       13.61       10.63      7.09 o
  -2  10  17        8.25        0.39      5.51 o
  -1  10  17        0.76        8.66      6.30 o
   0  10  17        0.58       -1.57      5.91 o
   1  10  17        7.26       10.63      6.69 o
 -10   0  18        1.76       -9.06      9.06 o
  -9   0  18       54.34       38.98     11.42 o
  -8   0  18       77.03       64.57     11.42 o
  -7   0  18      155.70      136.24     13.78 o
  -6   0  18       31.88       32.31      4.86 o
  -5   0  18      174.07      173.34      7.76 o
  -4   0  18       22.19       16.41      3.99 o
  -3   0  18      741.71      739.46     12.18 o
  -2   0  18      357.22      336.94      7.41 o
  -1   0  18      118.86      107.93      6.71 o
   0   0  18       26.98       12.60      8.66 o
   1   0  18      221.81      161.83     15.36 o
   2   0  18      141.39      134.66     14.96 o
   3   0  18       41.21       29.92     10.63 o
   4   0  18        1.42       -0.79      8.66 o
   5   0  18        7.51       11.42     10.24 o
   6   0  18        1.30        4.72      9.84 o
  -9   1  18       15.59       17.42      7.10 o
  -8   1  18        2.21       -1.47     14.37 o
  -7   1  18       48.07       47.59      7.22 o
  -6   1  18      101.87      104.60      5.30 o
  -5   1  18      384.78      403.22      8.86 o
  -4   1  18       94.81      105.24      4.27 o
  -3   1  18       18.98       12.65      2.45 o
  -2   1  18        9.88        6.31      2.09 o
  -1   1  18        0.07       -1.54      1.54 o
   0   1  18        1.59        9.01      5.70 o
   1   1  18       35.01       18.16      6.54 o
   2   1  18       60.15       56.77      8.18 o
   3   1  18        0.58        0.81      5.98 o
   4   1  18       17.85       11.76      6.82 o
   5   1  18        7.23        8.15      6.82 o
   6   1  18        2.87        5.50      6.94 o
  -9   2  18       13.29        9.72      6.82 o
  -8   2  18       97.02       99.78      9.45 o
  -7   2  18       54.48       62.14     11.22 o
  -6   2  18       16.70       17.61      3.04 o
  -5   2  18       10.22        8.16      2.71 o
  -4   2  18      107.82      106.89      4.72 o
  -3   2  18       36.97       23.42      2.84 o
  -2   2  18       27.04       21.41      2.87 o
  -1   2  18      213.19      192.93      7.52 o
   0   2  18       26.64       19.30      4.33 o
   1   2  18       19.58       19.26     10.24 o
   2   2  18        1.59       -0.18      5.77 o
   3   2  18        6.57        7.87      6.40 o
   4   2  18        0.14        4.55      6.89 o
   5   2  18        0.02       -0.80      7.28 o
   6   2  18        9.58        7.21      7.37 o
  -9   3  18       10.86       11.76      7.10 o
  -8   3  18       10.80        3.68      7.48 o
  -7   3  18       54.84       55.81     16.14 o
  -6   3  18      165.40      168.39      6.20 o
  -5   3  18        0.63       -2.57      2.57 o
  -4   3  18        5.34       -1.47      2.55 o
  -3   3  18       21.60       22.53      2.86 o
  -2   3  18       29.82       36.48      3.81 o
  -1   3  18        1.30        1.46      2.81 o
   0   3  18       12.65        9.55      4.05 o
   1   3  18       35.57       27.89      4.28 o
   2   3  18       44.25       43.34     12.80 o
   3   3  18        7.33        3.35      6.13 o
   4   3  18       21.31       19.43     13.19 o
   5   3  18        3.10        7.82      6.78 o
   6   3  18        4.13        4.33     11.02 o
  -9   4  18        5.31        1.82      7.09 o
  -8   4  18       33.84       49.08      8.86 o
  -7   4  18       12.50        9.50      4.43 o
  -6   4  18       22.31       11.84      4.29 o
  -5   4  18        0.95       -0.61      2.70 o
  -4   4  18       24.04       27.56      3.48 o
  -3   4  18       24.34       22.64      3.86 o
  -2   4  18      125.67      120.30      5.42 o
  -1   4  18        0.03       -2.48      2.76 o
   0   4  18       10.63        5.70      3.99 o
   1   4  18        3.45        9.68      5.91 o
   2   4  18       11.78       10.77      6.50 o
   3   4  18        0.42       -4.69      5.98 o
   4   4  18        1.61        1.41      6.33 o
   5   4  18       26.14       18.71      7.90 o
  -8   5  18       31.72       26.54      5.31 o
  -7   5  18        1.41        0.65      4.10 o
  -6   5  18       41.80       37.88      5.11 o
  -5   5  18        7.79        9.23      3.15 o
  -4   5  18       18.54       17.09      3.98 o
  -3   5  18        0.08       -3.82      3.82 o
  -2   5  18       85.49       90.24      5.67 o
  -1   5  18       14.42       33.33      5.69 o
   0   5  18        1.06       -0.61      3.86 o
   1   5  18        7.77        5.46      4.22 o
   2   5  18        0.96        1.68      3.68 o
   3   5  18        0.27       -3.69      5.94 o
   4   5  18        2.37       -0.62      6.39 o
   5   5  18       29.06       17.45      8.86 o
  -8   6  18       62.21       69.22      8.43 o
  -7   6  18       24.44       21.63      6.32 o
  -6   6  18        1.34       -4.54      5.70 o
  -5   6  18       16.13       11.02      4.44 o
  -4   6  18       57.93       61.62      5.53 o
  -3   6  18      129.57      142.58      7.20 o
  -2   6  18       19.15       20.93      4.09 o
  -1   6  18       26.04       16.51      3.69 o
   0   6  18       13.63       15.70      4.88 o
   1   6  18       28.91       36.60      6.10 o
   2   6  18        3.85        1.10      5.51 o
   3   6  18       60.93       49.92      8.74 o
   4   6  18       15.39        8.56      7.46 o
   5   6  18        0.09       -2.36     10.63 o
  -7   7  18        2.00       -3.86      4.54 o
  -6   7  18        1.95       -1.33      4.58 o
  -5   7  18       46.71       66.15      9.45 o
  -4   7  18       18.61       19.69      7.09 o
  -3   7  18        6.77        1.04      2.96 o
  -2   7  18       16.06       25.31      3.78 o
  -1   7  18      141.60      144.62     16.14 o
   0   7  18       72.24       73.24      9.06 o
   1   7  18        9.73        4.66      5.91 o
   2   7  18        0.42       -3.03      4.41 o
   3   7  18       23.58       38.60      6.06 o
   4   7  18        2.96        5.94      7.65 o
  -6   8  18        0.03       -2.87      5.21 o
  -5   8  18        7.57        7.88      6.69 o
  -4   8  18       15.68       16.54      7.09 o
  -3   8  18       46.10       56.31      8.66 o
  -2   8  18        4.04        2.95      4.18 o
  -1   8  18        0.21       -3.79      3.97 o
   0   8  18        5.35       10.63      6.30 o
   1   8  18       34.21       37.41      7.88 o
   2   8  18       29.52       34.57      6.41 o
   3   8  18        4.27        3.49      5.66 o
  -5   9  18       36.97       57.49      9.84 o
  -4   9  18        8.25        3.94      6.69 o
  -3   9  18        0.02       -3.54      5.51 o
  -2   9  18        3.62        7.48      6.30 o
  -1   9  18        0.38        4.33      5.91 o
   0   9  18        6.70       14.18      7.09 o
   1   9  18        0.69       -5.51      5.51 o
   2   9  18        0.13       -4.33      5.91 o
  -2  10  18        1.95       -2.36      6.30 o
  -1  10  18        0.42       -3.94      5.91 o
  -9   1  19        0.20       -4.69      8.27 o
  -8   1  19        1.54       -1.25      5.94 o
  -7   1  19        1.99        1.02      6.69 o
  -6   1  19       66.50       59.73      4.55 o
  -5   1  19       95.90      101.55      5.18 o
  -4   1  19       98.71       86.63      4.55 o
  -3   1  19       52.89       52.23      2.88 o
  -2   1  19       18.23       14.04      2.24 o
  -1   1  19       17.20       11.23      3.03 o
   0   1  19        0.01       -4.99      4.99 o
   1   1  19       33.87       24.88      6.78 o
   2   1  19       25.16       18.13      6.94 o
   3   1  19       39.94       36.15      7.78 o
   4   1  19       32.27       51.21      8.74 o
   5   1  19        3.81       -0.18      9.65 o
  -9   2  19       15.14       18.65      7.50 o
  -8   2  19       20.36       17.99      7.10 o
  -7   2  19        8.48        7.48      6.11 o
  -6   2  19       42.89       56.44      8.39 o
  -5   2  19      199.50      189.36      7.48 o
  -4   2  19      349.23      339.02      7.18 o
  -3   2  19      131.66      135.77      4.74 o
  -2   2  19      212.58      208.41      5.98 o
  -1   2  19        0.38        0.79      3.48 o
   0   2  19        0.11       -3.35      5.29 o
   1   2  19       61.39       61.10     13.39 o
   2   2  19      106.05      125.61     17.32 o
   3   2  19        1.58        8.24      6.78 o
   4   2  19        0.91        6.51      6.61 o
   5   2  19        0.82        9.37      7.10 o
  -9   3  19        5.69        2.47      6.89 o
  -8   3  19        0.19       -3.04      6.22 o
  -7   3  19      102.89       95.17      9.32 o
  -6   3  19      139.26      152.05      8.18 o
  -5   3  19       38.93       37.34      4.13 o
  -4   3  19       51.88       62.84      5.27 o
  -3   3  19       33.70       33.10      3.83 o
  -2   3  19        3.68        5.92      2.87 o
  -1   3  19      227.81      238.05      9.90 o
   0   3  19       71.92       82.81      6.62 o
   1   3  19        0.45        4.86      5.83 o
   2   3  19        5.77        4.96      6.22 o
   3   3  19       10.91       10.63      6.69 o
   4   3  19       13.39        8.07      6.96 o
   5   3  19        8.61       12.83      7.65 o
  -8   4  19       76.97       84.85      9.70 o
  -7   4  19        7.96       10.08      5.33 o
  -6   4  19        3.67        1.62      4.11 o
  -5   4  19        3.49        5.97      3.13 o
  -4   4  19       41.69       51.84      4.55 o
  -3   4  19      309.83      295.36      9.25 o
  -2   4  19      108.15       97.38      6.69 o
  -1   4  19        2.78        1.36      5.32 o
   0   4  19       36.01       36.86      7.68 o
   1   4  19      147.05      152.38     14.57 o
   2   4  19       22.85       22.72      7.22 o
   3   4  19       17.61        7.92      7.28 o
   4   4  19        3.11        0.14      6.66 o
   5   4  19        3.48        5.51     10.63 o
  -8   5  19       10.86        2.52      4.79 o
  -7   5  19       14.06       14.43      5.09 o
  -6   5  19       13.96       24.67      5.03 o
  -5   5  19      121.09      130.60      7.39 o
  -4   5  19       89.42       92.05      5.67 o
  -3   5  19       10.68        8.92      4.61 o
  -2   5  19       48.54       56.15      5.03 o
  -1   5  19      173.04      166.70      9.65 o
   0   5  19       12.87       18.55      4.88 o
   1   5  19        4.00        0.66      4.29 o
   2   5  19        7.44       -1.57      6.13 o
   3   5  19        2.51       10.15      7.00 o
   4   5  19        0.01       -0.82     10.24 o
  -7   6  19        7.44       10.72      5.04 o
  -6   6  19        4.04        5.18      7.04 o
  -5   6  19        2.24       -2.47      4.71 o
  -4   6  19        0.51       -3.40      5.51 o
  -3   6  19       16.29       17.22      5.08 o
  -2   6  19        1.01        1.38      3.90 o
  -1   6  19       11.56        8.66      5.91 o
   0   6  19       19.67       21.97      5.38 o
   1   6  19        9.77       13.21      5.91 o
   2   6  19        1.81       -4.52      4.52 o
   3   6  19        0.66       -4.62      6.39 o
   4   6  19        0.15       -6.82      6.82 o
  -7   7  19        4.03        8.10      5.20 o
  -6   7  19        3.89        8.27      8.66 o
  -5   7  19        7.68       11.81      7.09 o
  -4   7  19        2.08       -5.12      5.12 o
  -3   7  19        5.17       -4.58      9.65 o
  -2   7  19        0.08        0.50      3.31 o
  -1   7  19        5.50        5.91      5.91 o
   0   7  19        2.79       12.99      6.30 o
   1   7  19        0.00       -4.52      4.52 o
   2   7  19        2.36       -2.02      4.92 o
   3   7  19        2.13        8.79      7.74 o
  -6   8  19       10.14       11.02     11.81 o
  -5   8  19        2.19       -0.39      6.30 o
  -4   8  19        0.00       -0.79      5.91 o
  -3   8  19       20.21       18.11      7.09 o
  -2   8  19        0.91        1.97      5.91 o
  -1   8  19        2.57        4.33      5.91 o
   0   8  19        0.34       -5.51      5.51 o
   1   8  19       12.08       19.29      7.09 o
   2   8  19       11.18        9.16      9.45 o
  -4   9  19        6.16       13.78      7.88 o
  -3   9  19       21.55       23.63      7.88 o
  -2   9  19        8.12       16.54      7.48 o
  -1   9  19       14.15       29.53      8.27 o
   0   9  19       11.81       11.02      7.09 o
  -9   0  20        2.94        2.76      9.84 o
  -8   0  20       46.25       47.64     11.42 o
  -7   0  20       19.64       16.14      9.45 o
  -6   0  20        3.06        9.06      8.27 o
  -5   0  20      110.14      114.39      6.93 o
  -4   0  20      112.78      105.44      6.48 o
  -3   0  20        0.80        1.71      3.23 o
  -2   0  20        3.75        4.23      3.37 o
  -1   0  20       37.31       40.16     10.63 o
   0   0  20       24.01       24.41      9.84 o
   1   0  20        2.76        1.97      8.27 o
   2   0  20      127.35      107.89     14.57 o
   3   0  20       66.22       75.21     13.39 o
   4   0  20        5.57        7.09     10.24 o
  -9   1  20       17.75       18.90      7.80 o
  -8   1  20        0.12        6.02      6.54 o
  -7   1  20        5.31        5.44      5.98 o
  -6   1  20       85.82       86.21      8.49 o
  -5   1  20       67.42       66.03      4.19 o
  -4   1  20       13.83       12.26      2.43 o
  -3   1  20       15.06       10.33      2.20 o
  -2   1  20       10.87       12.11      2.40 o
  -1   1  20        9.35       11.27      7.68 o
   0   1  20       40.32       43.71      7.78 o
   1   1  20       42.21       39.00      7.65 o
   2   1  20       32.72       23.19      7.34 o
   3   1  20       39.27       36.64      8.34 o
   4   1  20       13.36        4.27      8.66 o
  -8   2  20       24.93       24.25      7.62 o
  -7   2  20       15.37       23.10     13.19 o
  -6   2  20        0.55       -0.01      5.70 o
  -5   2  20       28.59       29.74      3.47 o
  -4   2  20        2.32       -1.72      2.61 o
  -3   2  20        3.80        3.49      2.62 o
  -2   2  20       20.52       18.49      3.47 o
  -1   2  20       12.66        5.07      3.33 o
   0   2  20       10.44        7.33      6.33 o
   1   2  20       39.07       39.92      7.74 o
   2   2  20        6.49       18.66      7.17 o
   3   2  20        9.23       17.88      7.50 o
   4   2  20        0.64       -3.68      6.54 o
  -8   3  20        0.81       -1.80      6.54 o
  -7   3  20        6.92       12.90     10.63 o
  -6   3  20        0.14        2.64      4.33 o
  -5   3  20        7.33        8.98      3.58 o
  -4   3  20        1.45        2.19      3.14 o
  -3   3  20        3.78        3.66      2.93 o
  -2   3  20        6.79       10.82      3.15 o
  -1   3  20       11.94        6.01      5.51 o
   0   3  20        1.07        5.51      8.27 o
   1   3  20        7.65       -0.80      5.94 o
   2   3  20       48.09       37.98      7.90 o
   3   3  20        0.01        2.49      6.72 o
   4   3  20        6.71       11.31      7.37 o
  -8   4  20        0.03       -6.39      6.39 o
  -7   4  20        8.55        7.64      5.89 o
  -6   4  20        6.95        4.54      4.57 o
  -5   4  20        1.82       -3.72      3.72 o
  -4   4  20       84.57       95.48      7.22 o
  -3   4  20      121.69      138.11      6.23 o
  -2   4  20       46.46       56.24      5.70 o
  -1   4  20        0.01        0.13      3.99 o
   0   4  20       32.76       30.20     14.37 o
   1   4  20        0.33       -0.86      6.30 o
   2   4  20        1.69       -4.12      6.05 o
   3   4  20        5.19        7.89      7.22 o
   4   4  20        6.14        3.59      7.06 o
  -7   5  20        2.01        5.85      4.75 o
  -6   5  20       11.14        6.53      4.70 o
  -5   5  20       36.98       36.80      6.41 o
  -4   5  20       22.57       25.97      5.29 o
  -3   5  20        1.21        1.67      4.06 o
  -2   5  20       53.88       63.94     11.22 o
  -1   5  20       62.82       76.55      8.66 o
   0   5  20        5.31        6.46      5.51 o
   1   5  20        8.55       11.81      9.06 o
   2   5  20        0.90       -0.92      6.61 o
   3   5  20        0.36       -4.05      6.54 o
  -7   6  20       21.28       27.80      8.85 o
  -6   6  20        2.10        6.77      5.71 o
  -5   6  20        2.59       11.48      5.60 o
  -4   6  20       29.18       22.05      7.09 o
  -3   6  20       39.93       47.88      6.43 o
  -2   6  20       46.22       51.92      6.26 o
  -1   6  20        1.75        1.97      5.51 o
   0   6  20       23.43       22.55      5.58 o
   1   6  20       42.82       46.99      6.70 o
   2   6  20        2.41        6.42      7.06 o
   3   6  20        0.06       -5.55     18.70 o
  -6   7  20       73.65       94.66      9.36 o
  -5   7  20        5.22        6.38      6.50 o
  -4   7  20       17.46       13.39      7.09 o
  -3   7  20       23.32       21.66      7.48 o
  -2   7  20        9.16        5.91      6.30 o
  -1   7  20       10.17       15.75      6.69 o
   0   7  20       43.75       63.00      9.06 o
   1   7  20        2.28        3.59      5.17 o
   2   7  20        6.42       -1.57      9.45 o
  -4   8  20        3.48        1.97      6.69 o
  -3   8  20        0.19       -4.72      5.51 o
  -2   8  20        0.02       -5.12      5.51 o
  -1   8  20        7.24       12.21      6.69 o
   0   8  20        6.61       12.21      7.09 o
   1   8  20        2.78        3.94      6.30 o
  -8   1  21        0.03       -1.38      6.40 o
  -7   1  21        2.02        1.38      6.13 o
  -6   1  21       40.73       40.77      7.34 o
  -5   1  21       60.28       64.55      4.72 o
  -4   1  21        0.47        1.98      2.61 o
  -3   1  21        4.58        0.43      2.14 o
  -2   1  21       30.94       37.86      7.65 o
  -1   1  21        0.05        0.89      5.98 o
   0   1  21        5.63       15.36      6.68 o
   1   1  21        0.26        1.38      6.40 o
   2   1  21        8.85       17.63      7.50 o
   3   1  21       21.77       16.86      8.27 o
   4   1  21        0.45        0.04      7.10 o
  -8   2  21        4.85        1.01      6.82 o
  -7   2  21       17.60       29.93      7.52 o
  -6   2  21        4.46        0.64      5.98 o
  -5   2  21        6.92       12.95      4.56 o
  -4   2  21       84.18       92.96      7.27 o
  -3   2  21       56.23       62.45      4.17 o
  -2   2  21       16.93       17.18      3.99 o
  -1   2  21        0.38        5.74      6.39 o
   0   2  21        0.74        4.11      9.06 o
   1   2  21       10.09        5.20      6.61 o
   2   2  21       21.07       13.39      6.96 o
   3   2  21        1.88        0.20      8.07 o
   4   2  21        0.16        7.90      8.86 o
  -8   3  21        0.14       -7.09      7.09 o
  -7   3  21        2.11        0.26      6.54 o
  -6   3  21       38.31       49.17      5.71 o
  -5   3  21      141.59      157.33      9.56 o
  -4   3  21       19.39       18.77      3.81 o
  -3   3  21        0.35       -2.45      2.79 o
  -2   3  21       15.04       15.43      5.27 o
  -1   3  21      124.25      143.32     14.57 o
   0   3  21       11.07       21.22      7.06 o
   1   3  21        0.62        0.79      6.40 o
   2   3  21        1.73       -1.63      6.33 o
   3   3  21       13.89        8.37      7.22 o
  -7   4  21      114.49      142.44      8.44 o
  -6   4  21       13.46       10.52      4.70 o
  -5   4  21        2.89        4.41      4.92 o
  -4   4  21       10.13        9.74      4.49 o
  -3   4  21       98.69      128.61      7.05 o
  -2   4  21       25.51       28.35      7.09 o
  -1   4  21        0.44       -1.52      4.35 o
   0   4  21       18.87       26.38      9.84 o
   1   4  21       49.46       60.11      9.25 o
   2   4  21        0.87        3.25      6.66 o
   3   4  21        2.26        4.29      7.50 o
  -7   5  21        3.62       -0.76      5.04 o
  -6   5  21       14.32       23.25     12.99 o
  -5   5  21        6.35        8.27      5.24 o
  -4   5  21       38.16       46.18      6.90 o
  -3   5  21       16.73       15.84      4.87 o
  -2   5  21       16.82       31.89      7.48 o
  -1   5  21       63.63       92.92      9.84 o
   0   5  21       49.82       56.94      6.81 o
   1   5  21        0.41       -7.88      8.66 o
   2   5  21        9.98       10.63     10.43 o
   3   5  21        0.01       -3.94      9.45 o
  -6   6  21       48.83       60.34      9.45 o
  -5   6  21       40.47       37.82      7.06 o
  -4   6  21        0.02        3.99      9.45 o
  -3   6  21        0.94        4.33      5.91 o
  -2   6  21        5.09       -3.54      5.51 o
  -1   6  21        2.85        3.15      5.91 o
   0   6  21       15.38       20.47      7.09 o
   1   6  21        0.94        5.51      9.84 o
   2   6  21        4.72       -9.06      9.06 o
  -5   7  21        3.71       -2.28      5.42 o
  -4   7  21       12.05       20.47      7.88 o
  -3   7  21        0.85        1.57      6.30 o
  -2   7  21        6.94        9.06      6.69 o
  -1   7  21       25.50       35.04      8.27 o
   0   7  21        1.82       -2.76      6.30 o
   1   7  21        7.53       10.24      7.09 o
  -3   8  21       14.41       29.14      8.27 o
  -2   8  21        1.11       -5.91      5.91 o
  -1   8  21        3.05        4.33      6.69 o
  -7   0  22        0.07       -8.27      8.66 o
  -6   0  22       31.02        6.69      9.06 o
  -5   0  22       17.15       12.99      8.66 o
  -4   0  22       22.57       16.59      4.12 o
  -3   0  22       23.86       29.14     10.24 o
  -2   0  22       32.39       37.41     11.02 o
  -1   0  22       48.69       47.64     11.81 o
   0   0  22       13.70        6.30      9.06 o
   1   0  22        8.30        4.33      9.45 o
   2   0  22       48.03       36.22     11.81 o
   3   0  22       12.00        6.69     10.24 o
  -7   1  22       16.56       23.12     11.81 o
  -6   1  22        9.39       15.88      6.66 o
  -5   1  22       11.19       13.92      7.48 o
  -4   1  22        7.04        3.88      3.27 o
  -3   1  22        0.74        5.51      9.45 o
  -2   1  22        4.03        7.87      6.26 o
  -1   1  22        6.49       11.39      6.54 o
   0   1  22       16.70       10.48      7.10 o
   1   1  22       21.62        7.17      6.78 o
   2   1  22        0.59        4.10      6.82 o
   3   1  22       11.68       12.23      7.78 o
  -7   2  22       33.46       27.79      9.25 o
  -6   2  22        3.04        9.11      6.66 o
  -5   2  22        3.19        9.37      5.17 o
  -4   2  22        0.16       -3.35      3.35 o
  -3   2  22        0.04        2.37      4.44 o
  -2   2  22       29.78       45.67     11.02 o
  -1   2  22        0.49       -3.95      5.98 o
   0   2  22        0.50       -1.84      9.45 o
   1   2  22        3.33        1.96     10.63 o
   2   2  22        0.78        0.41      6.66 o
   3   2  22        0.16       10.43      7.52 o
  -7   3  22        0.99        1.39      9.45 o
  -6   3  22        3.20        6.26      5.02 o
  -5   3  22        0.00       -2.62      4.52 o
  -4   3  22        0.18        5.62      4.57 o
  -3   3  22        2.04        1.70      3.62 o
  -2   3  22        2.81        6.64      4.01 o
  -1   3  22        0.03        7.48      8.66 o
   0   3  22        7.95        9.83      6.66 o
   1   3  22        1.77        5.91      6.96 o
   2   3  22        0.01       -5.82      6.39 o
   3   3  22        1.67       11.42     10.63 o
  -6   4  22        1.05        0.38      5.17 o
  -5   4  22       11.00       15.09      6.69 o
  -4   4  22        2.46       -0.62      6.10 o
  -3   4  22        4.14       -4.59      4.59 o
  -2   4  22       29.24       24.41      7.09 o
  -1   4  22        1.65       -6.30      8.27 o
   0   4  22        0.03        4.72      9.06 o
   1   4  22        0.20       -1.18      6.40 o
   2   4  22        0.04       -0.93      6.89 o
  -6   5  22        0.01        4.26      9.65 o
  -5   5  22       14.99       24.47     16.73 o
  -4   5  22       18.27       22.21      8.66 o
  -3   5  22        1.20        1.89      5.24 o
  -2   5  22        2.24        5.91      6.30 o
  -1   5  22        3.18        5.12      5.91 o
   0   5  22        5.57       -1.57      9.45 o
   1   5  22        0.63        3.10      7.06 o
   2   5  22        3.90        7.09     10.24 o
  -5   6  22        2.99        9.97      6.12 o
  -4   6  22        6.09        1.69      5.42 o
  -3   6  22       35.25       31.50      8.27 o
  -2   6  22       25.48       35.83      8.27 o
  -1   6  22        1.29       -1.97      5.91 o
   1   6  22        0.23       -8.66      8.66 o
  -3   7  22        3.19        9.45      7.09 o
  -2   7  22       26.31       28.74      8.27 o
  -1   7  22        2.83        1.18      6.69 o
  -7   1  23       11.50        5.91      6.78 o
  -6   1  23        9.29        7.00      6.89 o
  -5   1  23       69.68       75.99     12.99 o
  -4   1  23        8.96        7.48      9.06 o
  -3   1  23        1.79        3.12      9.84 o
  -2   1  23       24.61       33.60      7.93 o
  -1   1  23        0.89       -5.77      6.50 o
   0   1  23        1.43       -3.67      6.54 o
   1   1  23        0.59        8.45     10.63 o
   2   1  23       15.69       17.76      8.06 o
  -6   2  23       27.01       35.83     11.42 o
  -5   2  23        5.58       12.21      9.45 o
  -4   2  23       86.95       95.06      8.04 o
  -2   2  23       55.02       63.99      9.18 o
  -1   2  23        2.47       12.99      7.06 o
   0   2  23       11.36       10.83      7.24 o
   1   2  23        0.03       -5.91      7.48 o
   2   2  23       24.13       11.02     11.02 o
  -6   3  23       23.10       28.74     11.42 o
  -5   3  23       41.73       73.08      7.76 o
  -4   3  23       53.78       57.71      7.27 o
  -3   3  23       16.57       17.47      5.46 o
  -1   3  23       47.65       54.47     12.21 o
   0   3  23       55.92       57.43      9.30 o
   1   3  23       12.71       26.83      8.34 o
   2   3  23        0.00       -5.51      9.45 o
  -6   4  23       11.81       19.29     11.42 o
  -5   4  23        0.87        4.90      5.31 o
  -4   4  23        8.59       12.83     11.42 o
  -3   4  23       19.39       17.18      5.83 o
  -2   4  23       23.91       16.30      8.66 o
   0   4  23        0.27       -2.29      6.72 o
   1   4  23        9.34        9.84     10.24 o
  -5   5  23        2.40       10.38      6.30 o
  -4   5  23        3.55        6.92     10.63 o
  -3   5  23        1.11       -4.95      4.95 o
  -2   5  23        3.42        9.06      6.69 o
   1   5  23        6.43       11.02     10.24 o
  -3   6  23        8.81       17.32      7.88 o
  -2   6  23        0.00       11.02      7.09 o
  -1   6  23        0.18       -0.79      6.30 o
  -6   0  24        7.92        7.09      9.84 o
  -3   0  24       36.48       30.32     11.02 o
  -2   0  24        2.69        7.48      9.84 o
  -1   0  24        0.63       -4.33      9.84 o
   0   0  24        0.19        5.91     10.24 o
   1   0  24       13.72        5.12     11.02 o
  -6   1  24       18.00       15.36     10.63 o
  -5   1  24       27.15       -2.36      9.45 o
  -3   1  24        2.30       -3.94      9.84 o
  -2   1  24        4.05        8.09      7.48 o
  -1   1  24       41.64       30.45      8.49 o
   0   1  24       12.07        9.11      7.65 o
   1   1  24       37.82       35.83     12.99 o
  -5   2  24        0.20       -0.39      9.45 o
  -2   2  24       19.30       22.19      7.62 o
  -1   2  24        8.37       11.67      7.48 o
   0   2  24       18.43       31.11      8.58 o
   1   2  24       35.51       43.71     12.99 o
  -5   3  24        6.40        2.96      5.37 o
  -4   3  24        0.67        3.21      5.01 o
  -1   3  24        3.38       11.67      7.46 o
   0   3  24       14.81       11.42     10.63 o
   1   3  24        4.86       -9.45      9.45 o
  -4   4  24       16.56       27.84      6.48 o
  -3   4  24        3.24        5.93      9.84 o
   0   4  24        0.12        1.97      9.45 o
  -3   1  25        0.00       -1.97      9.84 o
  -2   1  25        0.04       18.29      8.18 o
  -1   1  25        5.98        7.48      8.66 o
   0   1  25        6.06        9.45     12.21 o
  -3   2  25       16.73       15.36     12.21 o
  -2   2  25       10.59       13.78     12.21 o
  -1   2  25        1.61       21.26     11.42 o
 
